# Supplementary material for: 3-Iodo-8β,9α,14α-estra-1,3,5(10)-trien-17-one
Source: Acta Crystallogr Sect E Struct Rep Online. 2009 May 7;65(Pt 6):o1195. doi: 10.1107/S1600536809014603 (PMC2969661; doi:10.1107/S1600536809014603)
Supplement: Supplementary file 1 [file e-65-o1195-sup1.cif]

##############################################################################
###                                                                        ###
###        Electronic paper (Acta Crystallographica Section E)             ###
###                                                                        ###
##############################################################################
#                                                                            #
# This CIF contains the data in a paper accepted for publication in Acta     #
# Crystallographica Section E. It conforms to the requirements of Notes      #
# for Authors for Section E, and has been peer reviewed under the auspices   #
# of the IUCr Commission on Journals.                                        #
#                                                                            #
# Full details of the Crystallographic Information File format               #
# are given in the paper "The Crystallographic Information File (CIF):       #
# a New Standard Archive File for Crystallography" by S. R. Hall, F. H.      #
# Allen and I. D. Brown [Acta Cryst. (1991), A47, 655-685].                  #
#                                                                            #
# The current version of the core CIF dictionary is obtainable from          #
# ftp://ftp.iucr.org/pub/cif_core.dic. The current version number is 2.4.    #
#                                                                            #
# Software is freely available for graphical display of the structure(s) in  #
# this CIF.  For information consult the CIF home page http://www.iucr.org/  #
# cif/home.html                                                              #
#                                                                            #
# This file may be used for bona fide research purposes within the           #
# scientific community so long as proper attribution is given to the journal # 
# article from which it was obtained.                                        #
#                                                                            #
##############################################################################
                                             
data_global
_audit_creation_method     SHELXL-97
_journal_date_recd_electronic     2009-04-18
_journal_date_accepted     2009-04-20
_journal_name_full     'Acta Crystallographica, Section E'
_journal_year     2009
_journal_volume     65
_journal_issue      6
_journal_page_first     o1195
_journal_page_last     o1195
_journal_paper_category     QO
_journal_coeditor_code     TK2435
_publ_contact_author
;
Dr. Seik Weng Ng
Department of Chemistry
University of Malaya
50603 Kuala Lumpur
Malaysia
;
_publ_contact_author_email     seikweng@um.edu.my
_publ_contact_author_fax     '03 7967 4193'
_publ_contact_author_phone     '03 7967 6778'
_publ_section_title
;
3-Iodo-8\b,9\a,14\a-estra-1,3,5(10)-trien-17-one
;
loop_
    _publ_author_name
    _publ_author_address
    'Ketuly, Kamal Aziz'
;
Department of Chemistry
University of Malaya
50603 Kuala Lumpur
Malaysia
;
    'A. Hadi, A. Hamid'
;
Department of Chemistry
University of Malaya
50603 Kuala Lumpur
Malaysia
;
    'Ng, Seik Weng'
;
Department of Chemistry
University of Malaya
50603 Kuala Lumpur
Malaysia
;
_publ_section_synopsis     .
data_I
_audit_creation_method     SHELXL-97
_chemical_name_systematic
;
3-Iodo-8\b,9\a,14\a-estra-1,3,5(10)-trien-17-one
;
_chemical_name_common     ?
_chemical_formula_moiety     'C18 H21 I O'
_chemical_formula_sum     'C18 H21 I O'
_chemical_formula_iupac     'C18 H21 I O'
_chemical_formula_weight     380.25
_chemical_melting_point     ?
_symmetry_cell_setting     Orthorhombic
_symmetry_space_group_name_H-M     'P 21 21 21'
_symmetry_space_group_name_Hall     'P 2ac 2ab'
loop_
    _symmetry_equiv_pos_as_xyz
    'x, y, z'
    '-x+1/2, -y, z+1/2'
    '-x, y+1/2, -z+1/2'
    'x+1/2, -y+1/2, -z'
_cell_length_a     9.9636(2)
_cell_length_b     10.5246(2)
_cell_length_c     14.3535(2)
_cell_angle_alpha     90
_cell_angle_beta     90
_cell_angle_gamma     90
_cell_volume     1505.15(5)
_cell_formula_units_Z     4
_cell_measurement_reflns_used     6954
_cell_measurement_theta_min     2.4
_cell_measurement_theta_max     28.3
_cell_measurement_temperature     100(2)
_exptl_crystal_description     'Irregular block'
_exptl_crystal_colour     Colorless
_exptl_crystal_size_max     0.20
_exptl_crystal_size_mid     0.15
_exptl_crystal_size_min     0.10
_exptl_crystal_density_diffrn     1.678
_exptl_crystal_density_meas     ?
_exptl_crystal_density_method     'not measured'
_exptl_crystal_F_000     760
_exptl_absorpt_coefficient_mu     2.121
_exptl_absorpt_correction_type     Multi-scan
_exptl_absorpt_process_details     '(SADABS; Sheldrick, 1996)'
_exptl_absorpt_correction_T_min     0.636
_exptl_absorpt_correction_T_max     0.746
_diffrn_ambient_temperature     100(2)
_diffrn_radiation_type     MoK\a
_diffrn_radiation_wavelength     0.71073
_diffrn_radiation_source     'fine-focus sealed tube'
_diffrn_radiation_monochromator     graphite
_diffrn_measurement_device_type     'Bruker SMART APEX'
_diffrn_measurement_method     \w
_diffrn_detector_area_resol_mean     ?
_diffrn_reflns_number     10547
_diffrn_reflns_av_R_equivalents     0.021
_diffrn_reflns_av_sigmaI/netI     0.026
_diffrn_reflns_theta_min     2.4
_diffrn_reflns_theta_max     27.5
_diffrn_reflns_theta_full     27.5
_diffrn_measured_fraction_theta_max     1.000
_diffrn_measured_fraction_theta_full     1.000
_diffrn_reflns_limit_h_min     -12
_diffrn_reflns_limit_h_max     12
_diffrn_reflns_limit_k_min     -13
_diffrn_reflns_limit_k_max     13
_diffrn_reflns_limit_l_min     -18
_diffrn_reflns_limit_l_max     18
_diffrn_standards_number     0
_diffrn_standards_interval_count     0
_diffrn_standards_interval_time     0
_diffrn_standards_decay_%     0
_reflns_number_total     3452
_reflns_number_gt     3353
_reflns_threshold_expression     I>2\s(I)
_refine_ls_structure_factor_coef     Fsqd
_refine_ls_matrix_type     full
_refine_ls_R_factor_all     0.019
_refine_ls_R_factor_gt     0.018
_refine_ls_wR_factor_gt     0.044
_refine_ls_wR_factor_ref     0.045
_refine_ls_goodness_of_fit_ref     1.03
_refine_ls_restrained_S_all     1.03
_refine_ls_number_reflns     3452
_refine_ls_number_parameters     181
_refine_ls_number_restraints     0
_refine_ls_hydrogen_treatment     constr
_refine_ls_weighting_scheme     calc
_refine_ls_weighting_details
                 'calc w=1/[\s^2^(Fo^2^)+(0.0262P)^2^] where P=(Fo^2^+2Fc^2^)/3'
_atom_sites_solution_hydrogens     geom
_atom_sites_solution_primary     direct
_atom_sites_solution_secondary     difmap
_refine_ls_shift/su_max     0.001
_refine_ls_shift/su_mean     0.001
_refine_diff_density_max     0.47
_refine_diff_density_min     -0.39
_refine_ls_extinction_method     none
_refine_ls_extinction_coef     ?
_refine_ls_abs_structure_details     'Flack (1983), 1473 Friedel pairs'
_refine_ls_abs_structure_Flack     0.01(2)
loop_
    _atom_type_symbol
    _atom_type_description
    _atom_type_scat_dispersion_real
    _atom_type_scat_dispersion_imag
    _atom_type_scat_source
    'C' 'C' 0.0033 0.0016
                         'International Tables Vol C Tables 4.2.6.8 and 6.1.1.4'
    'H' 'H' 0.0000 0.0000
                         'International Tables Vol C Tables 4.2.6.8 and 6.1.1.4'
    'O' 'O' 0.0106 0.0060
                         'International Tables Vol C Tables 4.2.6.8 and 6.1.1.4'
    'I' 'I' -0.4742 1.8119
                         'International Tables Vol C Tables 4.2.6.8 and 6.1.1.4'
_computing_data_collection     'APEX2 (Bruker, 2008)'
_computing_cell_refinement     'SAINT (Bruker, 2008)'
_computing_data_reduction     'SAINT (Bruker, 2008)'
_computing_structure_solution     'SHELXS97 (Sheldrick, 2008)'
_computing_structure_refinement     'SHELXL97 (Sheldrick, 2008)'
_computing_molecular_graphics     'X-SEED (Barbour, 2001)'
_computing_publication_material     'publCIF (Westrip, 2009)'
loop_
    _atom_site_type_symbol
    _atom_site_label
    _atom_site_fract_x
    _atom_site_fract_y
    _atom_site_fract_z
    _atom_site_U_iso_or_equiv
    _atom_site_adp_type
    _atom_site_calc_flag
    _atom_site_refinement_flags
    _atom_site_occupancy
    _atom_site_disorder_assembly
    _atom_site_disorder_group
    I I1 0.398911(14) 1.187407(14) 0.171916(11) 0.01746(5) Uani d . 1 . .
    O O1 0.05863(18) 0.21965(16) 0.45415(13) 0.0230(4) Uani d . 1 . .
    C C1 0.0408(2) 0.3314(2) 0.46921(16) 0.0164(5) Uani d . 1 . .
    C C2 -0.0646(3) 0.3860(2) 0.53518(19) 0.0192(6) Uani d . 1 . .
    H H2A -0.0492 0.3557 0.5996 0.023 Uiso calc R 1 . .
    H H2B -0.1558 0.3604 0.5155 0.023 Uiso calc R 1 . .
    C C3 -0.0483(3) 0.5320(2) 0.52963(18) 0.0185(5) Uani d . 1 . .
    H H3A -0.1362 0.5755 0.5333 0.022 Uiso calc R 1 . .
    H H3B 0.0108 0.5641 0.5798 0.022 Uiso calc R 1 . .
    C C4 0.0166(2) 0.5494(2) 0.43324(16) 0.0133(5) Uani d . 1 . .
    H H4 -0.0548 0.5300 0.3864 0.016 Uiso calc R 1 . .
    C C5 0.0771(2) 0.6760(2) 0.40501(15) 0.0117(4) Uani d . 1 . .
    H H5 0.1566 0.6930 0.4456 0.014 Uiso calc R 1 . .
    C C6 -0.0183(2) 0.7883(2) 0.41237(16) 0.0146(5) Uani d . 1 . .
    H H6A -0.0606 0.7891 0.4748 0.018 Uiso calc R 1 . .
    H H6B -0.0903 0.7799 0.3652 0.018 Uiso calc R 1 . .
    C C7 0.0573(2) 0.9119(2) 0.39693(17) 0.0143(5) Uani d . 1 . .
    H H7A 0.1071 0.9338 0.4544 0.017 Uiso calc R 1 . .
    H H7B -0.0081 0.9808 0.3848 0.017 Uiso calc R 1 . .
    C C8 0.1562(2) 0.9044(2) 0.31532(16) 0.0126(5) Uani d . 1 . .
    C C9 0.2161(2) 1.0179(2) 0.28663(17) 0.0139(5) Uani d . 1 . .
    H H9 0.1950 1.0952 0.3175 0.017 Uiso calc R 1 . .
    C C10 0.3063(2) 1.0176(2) 0.21308(17) 0.0144(5) Uani d . 1 . .
    C C11 0.3359(2) 0.9057(2) 0.16548(19) 0.0169(5) Uani d . 1 . .
    H H11 0.3958 0.9061 0.1140 0.020 Uiso calc R 1 . .
    C C12 0.2762(2) 0.7942(2) 0.19494(15) 0.0168(5) Uani d . 1 . .
    H H12 0.2962 0.7176 0.1628 0.020 Uiso calc R 1 . .
    C C13 0.1868(2) 0.7901(2) 0.27081(16) 0.0129(5) Uani d . 1 . .
    C C14 0.1260(2) 0.6646(2) 0.30264(15) 0.0128(5) Uani d . 1 . .
    H H14 0.0443 0.6503 0.2636 0.015 Uiso calc R 1 . .
    C C15 0.2184(3) 0.5497(2) 0.28692(18) 0.0176(5) Uani d . 1 . .
    H H15A 0.2341 0.5399 0.2192 0.021 Uiso calc R 1 . .
    H H15B 0.3061 0.5670 0.3167 0.021 Uiso calc R 1 . .
    C C16 0.1628(2) 0.4241(2) 0.32552(19) 0.0162(5) Uani d . 1 . .
    H H16A 0.0849 0.3967 0.2876 0.019 Uiso calc R 1 . .
    H H16B 0.2326 0.3574 0.3215 0.019 Uiso calc R 1 . .
    C C17 0.1194(2) 0.4408(2) 0.42701(15) 0.0133(5) Uani d . 1 . .
    C C18 0.2423(2) 0.4595(2) 0.49110(18) 0.0191(5) Uani d . 1 . .
    H H18A 0.2991 0.5274 0.4661 0.029 Uiso calc R 1 . .
    H H18B 0.2939 0.3804 0.4941 0.029 Uiso calc R 1 . .
    H H18C 0.2119 0.4827 0.5538 0.029 Uiso calc R 1 . .
loop_
    _atom_site_aniso_label
    _atom_site_aniso_U_11
    _atom_site_aniso_U_22
    _atom_site_aniso_U_33
    _atom_site_aniso_U_12
    _atom_site_aniso_U_13
    _atom_site_aniso_U_23
    I1 0.01720(7) 0.01525(7) 0.01993(8) -0.00127(6) 0.00318(6) 0.00288(7)
    O1 0.0296(10) 0.0126(9) 0.0269(10) -0.0016(7) 0.0042(8) -0.0013(7)
    C1 0.0185(11) 0.0152(12) 0.0155(11) -0.0005(10) -0.0024(9) 0.0012(10)
    C2 0.0233(13) 0.0143(12) 0.0199(13) -0.0021(10) 0.0064(10) 0.0013(10)
    C3 0.0237(12) 0.0134(12) 0.0185(12) -0.0014(9) 0.0064(10) -0.0010(10)
    C4 0.0161(11) 0.0123(11) 0.0115(11) -0.0015(9) 0.0001(9) -0.0008(9)
    C5 0.0114(10) 0.0119(10) 0.0118(10) 0.0016(9) -0.0003(8) -0.0013(9)
    C6 0.0148(11) 0.0152(12) 0.0138(11) 0.0014(9) 0.0031(9) -0.0015(9)
    C7 0.0186(12) 0.0119(11) 0.0124(11) 0.0014(9) 0.0029(9) -0.0016(9)
    C8 0.0114(9) 0.0138(11) 0.0125(12) 0.0017(8) -0.0034(9) 0.0005(10)
    C9 0.0148(12) 0.0131(11) 0.0137(11) 0.0008(9) -0.0031(9) -0.0006(9)
    C10 0.0124(10) 0.0152(11) 0.0158(11) 0.0009(9) -0.0013(9) 0.0014(9)
    C11 0.0182(11) 0.0187(11) 0.0137(11) 0.0004(9) 0.0030(10) -0.0012(11)
    C12 0.0221(12) 0.0153(12) 0.0131(11) 0.0011(9) 0.0023(9) -0.0023(9)
    C13 0.0126(10) 0.0126(12) 0.0135(11) -0.0009(9) -0.0020(8) 0.0016(9)
    C14 0.0141(11) 0.0125(11) 0.0116(11) -0.0012(8) 0.0010(8) -0.0008(8)
    C15 0.0232(13) 0.0132(12) 0.0165(12) 0.0008(10) 0.0080(10) -0.0022(10)
    C16 0.0210(11) 0.0095(10) 0.0181(11) -0.0012(9) 0.0067(11) -0.0038(12)
    C17 0.0161(12) 0.0115(10) 0.0124(11) -0.0023(10) 0.0002(9) -0.0016(9)
    C18 0.0185(11) 0.0137(11) 0.0250(13) 0.0014(9) -0.0075(10) 0.0028(11)
loop_
    _geom_bond_atom_site_label_1
    _geom_bond_atom_site_label_2
    _geom_bond_site_symmetry_2
    _geom_bond_distance
    _geom_bond_publ_flag
    I1 C10 . 2.097(2) ?
    O1 C1 . 1.209(3) ?
    C1 C2 . 1.526(3) ?
    C1 C17 . 1.518(3) ?
    C2 C3 . 1.547(3) ?
    C2 H2A . 0.9900 ?
    C2 H2B . 0.9900 ?
    C3 C4 . 1.538(3) ?
    C3 H3A . 0.9900 ?
    C3 H3B . 0.9900 ?
    C4 C5 . 1.517(3) ?
    C4 C17 . 1.539(3) ?
    C4 H4 . 1.0000 ?
    C5 C6 . 1.520(3) ?
    C5 C14 . 1.553(3) ?
    C5 H5 . 1.0000 ?
    C6 C7 . 1.520(3) ?
    C6 H6A . 0.9900 ?
    C6 H6B . 0.9900 ?
    C7 C8 . 1.533(3) ?
    C7 H7A . 0.9900 ?
    C7 H7B . 0.9900 ?
    C8 C9 . 1.397(3) ?
    C8 C13 . 1.396(3) ?
    C9 C10 . 1.386(3) ?
    C9 H9 . 0.9500 ?
    C10 C11 . 1.393(3) ?
    C11 C12 . 1.382(3) ?
    C11 H11 . 0.9500 ?
    C12 C13 . 1.407(3) ?
    C12 H12 . 0.9500 ?
    C13 C14 . 1.524(3) ?
    C14 C15 . 1.537(3) ?
    C14 H14 . 1.0000 ?
    C15 C16 . 1.537(3) ?
    C15 H15A . 0.9900 ?
    C15 H15B . 0.9900 ?
    C16 C17 . 1.529(3) ?
    C16 H16A . 0.9900 ?
    C16 H16B . 0.9900 ?
    C17 C18 . 1.544(3) ?
    C18 H18A . 0.9800 ?
    C18 H18B . 0.9800 ?
    C18 H18C . 0.9800 ?
loop_
    _geom_angle_atom_site_label_1
    _geom_angle_atom_site_label_2
    _geom_angle_atom_site_label_3
    _geom_angle_site_symmetry_1
    _geom_angle_site_symmetry_3
    _geom_angle
    _geom_angle_publ_flag
    O1 C1 C2 . . 125.3(2) ?
    O1 C1 C17 . . 126.2(2) ?
    C2 C1 C17 . . 108.5(2) ?
    C1 C2 C3 . . 105.6(2) ?
    C1 C2 H2A . . 110.6 ?
    C3 C2 H2A . . 110.6 ?
    C1 C2 H2B . . 110.6 ?
    C3 C2 H2B . . 110.6 ?
    H2A C2 H2B . . 108.7 ?
    C4 C3 C2 . . 102.1(2) ?
    C4 C3 H3A . . 111.4 ?
    C2 C3 H3A . . 111.4 ?
    C4 C3 H3B . . 111.4 ?
    C2 C3 H3B . . 111.4 ?
    H3A C3 H3B . . 109.2 ?
    C5 C4 C3 . . 120.79(19) ?
    C5 C4 C17 . . 111.87(18) ?
    C3 C4 C17 . . 104.08(19) ?
    C5 C4 H4 . . 106.4 ?
    C3 C4 H4 . . 106.4 ?
    C17 C4 H4 . . 106.4 ?
    C4 C5 C6 . . 114.57(18) ?
    C4 C5 C14 . . 108.02(18) ?
    C6 C5 C14 . . 108.79(18) ?
    C4 C5 H5 . . 108.4 ?
    C6 C5 H5 . . 108.4 ?
    C14 C5 H5 . . 108.4 ?
    C5 C6 C7 . . 110.23(18) ?
    C5 C6 H6A . . 109.6 ?
    C7 C6 H6A . . 109.6 ?
    C5 C6 H6B . . 109.6 ?
    C7 C6 H6B . . 109.6 ?
    H6A C6 H6B . . 108.1 ?
    C6 C7 C8 . . 112.71(19) ?
    C6 C7 H7A . . 109.1 ?
    C8 C7 H7A . . 109.1 ?
    C6 C7 H7B . . 109.1 ?
    C8 C7 H7B . . 109.1 ?
    H7A C7 H7B . . 107.8 ?
    C9 C8 C13 . . 120.6(2) ?
    C9 C8 C7 . . 117.1(2) ?
    C13 C8 C7 . . 122.3(2) ?
    C10 C9 C8 . . 119.9(2) ?
    C10 C9 H9 . . 120.0 ?
    C8 C9 H9 . . 120.0 ?
    C9 C10 C11 . . 120.9(2) ?
    C9 C10 I1 . . 119.85(18) ?
    C11 C10 I1 . . 119.26(18) ?
    C12 C11 C10 . . 118.4(2) ?
    C12 C11 H11 . . 120.8 ?
    C10 C11 H11 . . 120.8 ?
    C11 C12 C13 . . 122.3(2) ?
    C11 C12 H12 . . 118.8 ?
    C13 C12 H12 . . 118.8 ?
    C8 C13 C12 . . 117.8(2) ?
    C8 C13 C14 . . 121.5(2) ?
    C12 C13 C14 . . 120.7(2) ?
    C13 C14 C15 . . 113.55(18) ?
    C13 C14 C5 . . 109.98(19) ?
    C15 C14 C5 . . 112.83(19) ?
    C13 C14 H14 . . 106.7 ?
    C15 C14 H14 . . 106.7 ?
    C5 C14 H14 . . 106.7 ?
    C16 C15 C14 . . 114.06(19) ?
    C16 C15 H15A . . 108.7 ?
    C14 C15 H15A . . 108.7 ?
    C16 C15 H15B . . 108.7 ?
    C14 C15 H15B . . 108.7 ?
    H15A C15 H15B . . 107.6 ?
    C17 C16 C15 . . 110.27(19) ?
    C17 C16 H16A . . 109.6 ?
    C15 C16 H16A . . 109.6 ?
    C17 C16 H16B . . 109.6 ?
    C15 C16 H16B . . 109.6 ?
    H16A C16 H16B . . 108.1 ?
    C1 C17 C16 . . 116.02(19) ?
    C1 C17 C4 . . 101.32(18) ?
    C16 C17 C4 . . 109.19(19) ?
    C1 C17 C18 . . 105.57(19) ?
    C16 C17 C18 . . 111.01(19) ?
    C4 C17 C18 . . 113.48(19) ?
    C17 C18 H18A . . 109.5 ?
    C17 C18 H18B . . 109.5 ?
    H18A C18 H18B . . 109.5 ?
    C17 C18 H18C . . 109.5 ?
    H18A C18 H18C . . 109.5 ?
    H18B C18 H18C . . 109.5 ?
loop_
    _geom_torsion_atom_site_label_1
    _geom_torsion_atom_site_label_2
    _geom_torsion_atom_site_label_3
    _geom_torsion_atom_site_label_4
    _geom_torsion_site_symmetry_1
    _geom_torsion_site_symmetry_2
    _geom_torsion_site_symmetry_3
    _geom_torsion_site_symmetry_4
    _geom_torsion
    _geom_torsion_publ_flag
    O1 C1 C2 C3 . . . . -179.5(2) ?
    C17 C1 C2 C3 . . . . 1.1(3) ?
    C1 C2 C3 C4 . . . . 24.3(3) ?
    C2 C3 C4 C5 . . . . -167.6(2) ?
    C2 C3 C4 C17 . . . . -41.0(2) ?
    C3 C4 C5 C6 . . . . -55.3(3) ?
    C17 C4 C5 C6 . . . . -178.27(19) ?
    C3 C4 C5 C14 . . . . -176.7(2) ?
    C17 C4 C5 C14 . . . . 60.3(2) ?
    C4 C5 C6 C7 . . . . 171.42(19) ?
    C14 C5 C6 C7 . . . . -67.6(2) ?
    C5 C6 C7 C8 . . . . 43.4(3) ?
    C6 C7 C8 C9 . . . . 170.8(2) ?
    C6 C7 C8 C13 . . . . -9.4(3) ?
    C13 C8 C9 C10 . . . . 0.3(3) ?
    C7 C8 C9 C10 . . . . -179.9(2) ?
    C8 C9 C10 C11 . . . . 1.6(4) ?
    C8 C9 C10 I1 . . . . -178.76(17) ?
    C9 C10 C11 C12 . . . . -1.8(4) ?
    I1 C10 C11 C12 . . . . 178.55(18) ?
    C10 C11 C12 C13 . . . . 0.2(4) ?
    C9 C8 C13 C12 . . . . -1.9(3) ?
    C7 C8 C13 C12 . . . . 178.3(2) ?
    C9 C8 C13 C14 . . . . 178.2(2) ?
    C7 C8 C13 C14 . . . . -1.6(3) ?
    C11 C12 C13 C8 . . . . 1.7(4) ?
    C11 C12 C13 C14 . . . . -178.4(2) ?
    C8 C13 C14 C15 . . . . -148.7(2) ?
    C12 C13 C14 C15 . . . . 31.4(3) ?
    C8 C13 C14 C5 . . . . -21.2(3) ?
    C12 C13 C14 C5 . . . . 158.9(2) ?
    C4 C5 C14 C13 . . . . 179.61(18) ?
    C6 C5 C14 C13 . . . . 54.7(2) ?
    C4 C5 C14 C15 . . . . -52.5(2) ?
    C6 C5 C14 C15 . . . . -177.42(19) ?
    C13 C14 C15 C16 . . . . 175.6(2) ?
    C5 C14 C15 C16 . . . . 49.6(3) ?
    C14 C15 C16 C17 . . . . -50.9(3) ?
    O1 C1 C17 C16 . . . . 36.6(3) ?
    C2 C1 C17 C16 . . . . -144.0(2) ?
    O1 C1 C17 C4 . . . . 154.7(2) ?
    C2 C1 C17 C4 . . . . -25.9(2) ?
    O1 C1 C17 C18 . . . . -86.8(3) ?
    C2 C1 C17 C18 . . . . 92.6(2) ?
    C15 C16 C17 C1 . . . . 169.9(2) ?
    C15 C16 C17 C4 . . . . 56.3(2) ?
    C15 C16 C17 C18 . . . . -69.6(2) ?
    C5 C4 C17 C1 . . . . 173.37(18) ?
    C3 C4 C17 C1 . . . . 41.4(2) ?
    C5 C4 C17 C16 . . . . -63.7(2) ?
    C3 C4 C17 C16 . . . . 164.26(19) ?
    C5 C4 C17 C18 . . . . 60.7(3) ?
    C3 C4 C17 C18 . . . . -71.3(2) ?
