# Supplementary material for: 3-Iodo-8β,9α,14α-estra-1,3,5(10)-trien-17-one
Source: Acta Crystallogr Sect E Struct Rep Online. 2009 May 7;65(Pt 6):o1195. doi: 10.1107/S1600536809014603 (PMC2969661; doi:10.1107/S1600536809014603)
Supplement: Supplementary file 2 [file e-65-o1195-Isup2.hkl]

# 
# h,k,l, Fc-squared, Fo-squared, sigma(Fo-squared) and status flag 
# 
data_I
_shelx_title '  P212121' 
_shelx_refln_list_code          4 
_shelx_F_calc_maximum      260.57 
_exptl_crystal_F_000       760.00 
_reflns_d_resolution_high  0.7698 
 
loop_ 
 _symmetry_equiv_pos_as_xyz 
 'x, y, z' 
 '-x+1/2, -y, z+1/2' 
 '-x, y+1/2, -z+1/2' 
 'x+1/2, -y+1/2, -z' 
 
_cell_length_a     9.9636 
_cell_length_b    10.5246 
_cell_length_c    14.3535 
_cell_angle_alpha  90.000 
_cell_angle_beta   90.000 
_cell_angle_gamma  90.000 
 
_shelx_F_squared_multiplier     1.000 
 
loop_ 
 _refln_index_h 
 _refln_index_k 
 _refln_index_l 
 _refln_F_squared_calc 
 _refln_F_squared_meas 
 _refln_F_squared_sigma 
 _refln_observed_status 
   2   0   0     3227.43     3360.23     48.28 o 
   4   0   0    10297.76    10081.58    127.75 o 
   6   0   0    10080.59     9672.21    131.14 o 
   8   0   0      163.19      173.13     19.89 o 
  10   0   0     4158.38     4128.43    158.25 o 
  12   0   0       61.05       45.33     32.37 o 
   1   1   0     2507.92     2757.36     32.33 o 
   2   1   0    29821.04    30555.87    250.20 o 
   3   1   0     6974.50     7196.23     70.72 o 
   4   1   0     4705.27     4677.88     51.57 o 
   5   1   0        7.05        7.13      4.47 o 
   6   1   0     8559.39     8614.54     84.37 o 
   7   1   0      190.37      179.98     10.56 o 
   8   1   0     8830.47     8799.14     91.19 o 
   9   1   0     1454.95     1419.91     53.35 o 
  10   1   0       70.28       83.67     21.61 o 
  11   1   0       33.97       48.00     20.43 o 
  12   1   0     2900.65     2828.33     98.62 o 
   0   2   0     5250.60     5352.74     84.64 o 
   1   2   0    17971.43    18524.02    217.97 o 
   2   2   0     8678.48     9286.81    100.62 o 
   3   2   0     1446.90     1570.55     26.46 o 
   4   2   0    10210.89    10383.02    101.00 o 
   5   2   0     9511.57     9677.16     97.73 o 
   6   2   0     5862.70     5646.58     62.82 o 
   7   2   0      300.22      306.53     12.57 o 
   8   2   0      343.60      389.12     17.24 o 
   9   2   0     1216.45     1178.41     35.57 o 
  10   2   0     3001.59     3075.38     73.26 o 
  11   2   0     1322.49     1340.75     71.62 o 
  12   2   0      124.70      127.76     34.45 o 
   1   3   0    10801.38    11299.50    139.26 o 
   2   3   0     3495.80     3742.40     55.17 o 
   3   3   0    10614.21    10275.99    131.94 o 
   4   3   0      215.51      281.73     12.65 o 
   5   3   0       55.91       72.35      8.02 o 
   6   3   0     3728.67     3746.99     56.14 o 
   7   3   0    10701.63    10480.20    171.98 o 
   8   3   0     1172.03     1177.34     39.98 o 
   9   3   0     1610.79     1535.34     48.27 o 
  10   3   0       12.18       28.22     13.95 o 
  11   3   0      847.79      828.11     75.97 o 
  12   3   0      840.10      862.10     55.29 o 
   0   4   0      484.31      543.08     21.26 o 
   1   4   0    13891.77    14155.02    152.91 o 
   2   4   0      478.29      582.44     18.25 o 
   3   4   0      104.81       56.11      8.18 o 
   4   4   0     2060.98     2274.38     43.45 o 
   5   4   0     6814.60     6292.03     94.35 o 
   6   4   0       22.65       29.11      7.93 o 
   7   4   0      401.87      382.38     28.47 o 
   8   4   0        0.83        6.11     10.42 o 
   9   4   0     5488.75     5359.62    102.59 o 
  10   4   0      254.41      277.06     38.94 o 
  11   4   0     2897.96     2997.38     78.13 o 
  12   4   0       97.91       78.26     26.16 o 
   1   5   0     7797.75     8030.79     95.65 o 
   2   5   0     8609.73     9280.30    109.43 o 
   3   5   0     6279.40     5806.68     86.20 o 
   4   5   0     1918.30     1924.82     42.21 o 
   5   5   0        7.23       10.21      7.16 o 
   6   5   0     1314.47     1362.34     31.13 o 
   7   5   0     7535.36     7475.74    148.20 o 
   8   5   0     1175.39     1100.00     49.40 o 
   9   5   0     2736.97     2677.19     68.20 o 
  10   5   0        0.02        2.53     12.69 o 
  11   5   0     2539.30     2483.93     71.44 o 
  12   5   0       83.77      114.78     27.88 o 
   0   6   0     6681.85     6582.27    117.94 o 
   1   6   0     2672.85     2618.61     43.18 o 
   2   6   0      695.98      691.70     22.17 o 
   3   6   0     2772.19     2963.78     49.09 o 
   4   6   0     2754.67     2544.12     50.91 o 
   5   6   0     5378.96     5294.91    122.62 o 
   6   6   0     5041.16     5186.61     87.96 o 
   7   6   0       63.24       51.76     17.29 o 
   8   6   0      449.82      425.64     51.97 o 
   9   6   0     2318.52     2140.03    122.72 o 
  10   6   0     3350.83     3425.14    119.40 o 
  11   6   0     2103.40     2016.59     65.69 o 
   1   7   0      822.23      777.72     23.15 o 
   2   7   0    10908.77    10693.03    129.58 o 
   3   7   0     2620.66     2701.96     48.28 o 
   4   7   0     1607.32     1691.45     37.35 o 
   5   7   0        5.64        6.25     10.47 o 
   6   7   0     4068.51     4008.86     97.79 o 
   7   7   0      787.39      830.37     70.69 o 
   8   7   0     4921.58     4803.12    118.86 o 
   9   7   0      285.40      293.56     33.92 o 
  10   7   0        6.38       -4.25     13.94 o 
  11   7   0        3.95       13.43     16.38 o 
   0   8   0    21104.39    20891.23    327.14 o 
   1   8   0      495.23      464.24     17.71 o 
   2   8   0     1193.68     1159.74     34.25 o 
   3   8   0        1.04       10.42      7.84 o 
   4   8   0     6414.77     6314.11     91.14 o 
   5   8   0       10.48        6.31     11.34 o 
   6   8   0     4199.65     4090.57     91.42 o 
   7   8   0       38.98       45.09     15.43 o 
   8   8   0     1277.08     1309.44     49.66 o 
   9   8   0        0.50       -8.17     15.00 o 
  10   8   0     3074.56     3230.42     75.21 o 
   1   9   0      748.47      753.85     23.17 o 
   2   9   0     6798.75     6896.51     97.91 o 
   3   9   0      421.50      464.59     21.86 o 
   4   9   0     3382.61     3254.34     72.44 o 
   5   9   0      115.87      100.64     17.46 o 
   6   9   0     1572.03     1643.41     53.09 o 
   7   9   0     1014.52      843.17     59.45 o 
   8   9   0     3463.32     3514.10     87.09 o 
   9   9   0      195.84      206.76     27.14 o 
   0  10   0     5214.64     5252.45    116.82 o 
   1  10   0     3226.14     3240.86     60.75 o 
   2  10   0      148.83      152.70     13.38 o 
   3  10   0      171.37      173.48     15.31 o 
   4  10   0     2553.99     2560.89     70.39 o 
   5  10   0     2614.19     2417.14     65.02 o 
   6  10   0      799.71      855.97     40.39 o 
   7  10   0      270.38      268.06     27.45 o 
   8  10   0       15.53       18.12     16.60 o 
   1  11   0     3104.56     3177.57     62.73 o 
   2  11   0      916.11      925.52     32.60 o 
   3  11   0     2459.73     2404.60     81.86 o 
   4  11   0       21.54       20.42     17.15 o 
   5  11   0       20.97       20.18     18.60 o 
   6  11   0      511.06      479.94     43.98 o 
   7  11   0     2735.50     2681.88    140.60 o 
   0  12   0       63.04       86.80     21.34 o 
   1  12   0     3218.59     3187.46     65.71 o 
   2  12   0       11.49       18.63     13.63 o 
   3  12   0      208.47      183.14     29.87 o 
   4  12   0      537.15      572.92     72.18 o 
   5  12   0     3074.16     3138.22    104.81 o 
   6  12   0       23.88       10.00     30.96 o 
   1  13   0     1105.37     1087.33     45.86 o 
   2  13   0     1126.91     1213.19     61.01 o 
   3  13   0     3284.45     3397.23    108.26 o 
   4  13   0      534.93      575.03     61.61 o 
   1   0   1     2167.36     2133.36     30.00 o 
   2   0   1    28046.73    29296.64    290.89 o 
   3   0   1     1075.54     1007.19     16.42 o 
   4   0   1     1477.52     1483.81     21.26 o 
   5   0   1    15978.21    15923.59    138.99 o 
   6   0   1      878.24      863.39     18.64 o 
   7   0   1      833.89      838.38     21.22 o 
   8   0   1     2027.50     1895.84     32.50 o 
   9   0   1     4140.28     3960.59     68.08 o 
  10   0   1       40.62       27.00     16.89 o 
  11   0   1     2730.01     2597.56    105.76 o 
  12   0   1      479.72      456.74     42.92 o 
 -12   1   1      730.82      719.87     51.09 o 
 -11   1   1     1685.58     1627.16     69.85 o 
 -10   1   1     1976.80     1972.16     57.77 o 
  -9   1   1     1316.21     1260.23     30.86 o 
  -8   1   1     1611.54     1599.07     29.11 o 
  -7   1   1     7830.48     7713.87     79.89 o 
  -6   1   1     1603.02     1552.02     25.34 o 
  -5   1   1      463.56      467.52     13.36 o 
  -4   1   1     3968.40     4120.24     45.98 o 
  -3   1   1    21788.76    22110.51    200.26 o 
  -2   1   1    12205.20    12655.55    108.39 o 
   0   1   1     4515.82     4399.60     64.41 o 
   1   1   1     2323.22     2399.33     33.77 o 
   2   1   1    12173.80    12782.66    134.83 o 
   3   1   1    22249.22    22623.91    202.58 o 
   4   1   1     3859.25     3944.44     42.40 o 
   5   1   1      409.23      385.01     14.83 o 
   6   1   1     1544.64     1503.10     25.07 o 
   7   1   1     7820.86     7736.75     87.12 o 
   8   1   1     1539.18     1467.43     31.04 o 
   9   1   1     1291.90     1326.43     36.30 o 
  10   1   1     1956.00     1971.64    110.70 o 
  11   1   1     1626.74     1638.16     70.21 o 
  12   1   1      751.94      765.60     51.31 o 
 -12   2   1      116.16      135.60     28.93 o 
 -11   2   1      504.03      520.30     43.08 o 
 -10   2   1     3431.23     3314.49     80.04 o 
  -9   2   1     3593.75     3482.52     65.19 o 
  -8   2   1     1667.56     1673.40     34.20 o 
  -7   2   1     1958.18     1996.27     31.17 o 
  -6   2   1     6743.95     6670.29     74.69 o 
  -5   2   1     6019.54     5984.76     65.72 o 
  -4   2   1     7539.50     7635.76     79.06 o 
  -3   2   1     2970.54     2947.93     34.64 o 
  -2   2   1     5803.70     5787.03     67.09 o 
  -1   2   1     7986.32     8237.52     79.71 o 
   0   2   1     7435.35     7768.82     74.23 o 
   1   2   1     8137.48     8283.02    102.79 o 
   2   2   1     5881.92     6010.25     78.33 o 
   3   2   1     3106.61     3055.96     48.22 o 
   4   2   1     8032.12     8067.89     79.53 o 
   5   2   1     6119.84     6054.38     66.28 o 
   6   2   1     7010.71     6858.52     75.68 o 
   7   2   1     1921.67     1932.66     33.08 o 
   8   2   1     1635.03     1616.18     38.01 o 
   9   2   1     3749.41     3687.40     77.66 o 
  10   2   1     3585.93     3530.62     79.37 o 
  11   2   1      568.76      572.81     44.32 o 
  12   2   1       88.56      117.68     27.92 o 
 -12   3   1     1298.19     1472.42     71.72 o 
 -11   3   1      458.28      445.23     40.79 o 
 -10   3   1      505.09      521.60     27.23 o 
  -9   3   1     1310.79     1223.13     37.55 o 
  -8   3   1     6703.50     6444.89     94.92 o 
  -7   3   1      819.75      809.16     24.49 o 
  -6   3   1     4513.36     4518.04     62.42 o 
  -5   3   1     2120.91     2014.80     33.79 o 
  -4   3   1     8675.37     9094.74    105.69 o 
  -3   3   1     4937.69     5200.80     63.89 o 
  -2   3   1    20551.50    21229.71    195.20 o 
  -1   3   1     5959.17     6414.10     74.79 o 
   0   3   1     1100.73     1211.88     20.14 o 
   1   3   1     5844.38     6356.32     83.90 o 
   2   3   1    19822.29    20508.33    250.08 o 
   3   3   1     4768.28     4972.86     73.43 o 
   4   3   1     8568.14     9055.01    122.50 o 
   5   3   1     2060.82     1963.80     34.66 o 
   6   3   1     4482.11     4430.08     64.49 o 
   7   3   1      848.33      865.77     25.51 o 
   8   3   1     6520.23     6270.15    108.90 o 
   9   3   1     1411.86     1314.98     44.47 o 
  10   3   1      471.69      431.91     29.26 o 
  11   3   1      431.73      485.89     32.99 o 
  12   3   1     1381.56     1488.70     71.70 o 
 -12   4   1      361.88      325.74     40.10 o 
 -11   4   1      810.27      755.53     50.66 o 
 -10   4   1     2057.40     2104.78     60.73 o 
  -9   4   1      508.26      495.38     29.91 o 
  -8   4   1     1100.05     1084.58     39.55 o 
  -7   4   1     1391.38     1346.38     41.87 o 
  -6   4   1     5679.80     5573.40     75.18 o 
  -5   4   1      268.09      302.91     16.22 o 
  -4   4   1    21942.72    23163.57    243.86 o 
  -3   4   1     1313.59     1210.34     25.07 o 
  -2   4   1     5177.39     5683.25     70.81 o 
  -1   4   1       21.94       21.77      7.24 o 
   0   4   1    21712.25    22697.35    210.81 o 
   1   4   1        8.34        8.20      5.23 o 
   2   4   1     5192.99     5733.01     80.78 o 
   3   4   1     1449.57     1398.18     30.39 o 
   4   4   1    21904.90    22839.29    281.73 o 
   5   4   1      264.03      247.29     15.64 o 
   6   4   1     5773.12     5777.69     88.48 o 
   7   4   1     1438.29     1446.64     34.08 o 
   8   4   1     1187.23     1179.27     40.67 o 
   9   4   1      484.62      500.32     30.10 o 
  10   4   1     2069.98     2073.09     60.85 o 
  11   4   1      817.42      765.78     39.50 o 
  12   4   1      369.16      460.29     73.38 o 
 -12   5   1     1631.03     1732.74     79.35 o 
 -11   5   1      591.57      576.55     36.61 o 
 -10   5   1      267.30      274.02     26.18 o 
  -9   5   1     1545.26     1541.55    113.72 o 
  -8   5   1     4602.51     4563.09    109.93 o 
  -7   5   1      826.27      760.34     39.34 o 
  -6   5   1     3797.95     3760.42     87.67 o 
  -5   5   1     2125.73     2098.05     44.10 o 
  -4   5   1     6293.49     6402.71     94.90 o 
  -3   5   1      804.26      754.33     20.55 o 
  -2   5   1    12660.95    13008.19    148.96 o 
  -1   5   1     3852.48     3828.15     62.81 o 
   0   5   1      328.73      319.75     11.52 o 
   1   5   1     3934.96     3969.17     54.19 o 
   2   5   1    13359.05    13733.11    170.82 o 
   3   5   1      803.79      742.67     23.36 o 
   4   5   1     6485.88     6604.33     97.40 o 
   5   5   1     2259.76     2187.72     46.75 o 
   6   5   1     3612.49     3547.06     67.63 o 
   7   5   1      852.83      836.45     74.94 o 
   8   5   1     4750.51     4750.73    101.11 o 
   9   5   1     1519.02     1526.64     50.18 o 
  10   5   1      291.68      278.32     26.36 o 
  11   5   1      608.41      634.99     38.08 o 
  12   5   1     1561.06     1562.87     59.36 o 
 -11   6   1      944.56     1017.33     47.72 o 
 -10   6   1     1585.52     1645.27     56.33 o 
  -9   6   1      960.06      910.06     96.39 o 
  -8   6   1     1430.12     1442.36     79.46 o 
  -7   6   1     1749.69     1676.31    108.76 o 
  -6   6   1     2823.23     2742.72     75.44 o 
  -5   6   1     3524.80     3532.20     57.38 o 
  -4   6   1     4021.18     3927.07     60.29 o 
  -3   6   1     2063.54     2064.53     38.29 o 
  -2   6   1     1267.84     1286.01     39.39 o 
  -1   6   1     6095.78     6151.85     78.41 o 
   0   6   1     8048.53     8143.30     99.65 o 
   1   6   1     6003.89     5934.67     78.14 o 
   2   6   1     1288.65     1214.69     27.94 o 
   3   6   1     2004.73     1990.79     43.11 o 
   4   6   1     3948.13     3915.65     68.61 o 
   5   6   1     3434.15     3466.33     65.40 o 
   6   6   1     2771.43     2863.38     59.44 o 
   7   6   1     1702.98     1590.08     58.09 o 
   8   6   1     1367.23     1415.02     57.63 o 
   9   6   1      989.94      994.25     49.61 o 
  10   6   1     1602.49     1644.22     55.92 o 
  11   6   1     1014.57     1035.39     56.84 o 
 -11   7   1      598.15      655.12     36.41 o 
 -10   7   1     1110.39     1059.98     63.11 o 
  -9   7   1      872.59      902.78     42.33 o 
  -8   7   1      794.59      753.45     37.20 o 
  -7   7   1     3256.90     3158.32     74.41 o 
  -6   7   1     1210.70     1237.97     42.30 o 
  -5   7   1      494.76      474.54     60.26 o 
  -4   7   1     1879.69     1820.31     38.59 o 
  -3   7   1     6719.23     6743.25     92.05 o 
  -2   7   1     2518.17     2610.75     43.99 o 
  -1   7   1     5004.21     5045.70     64.25 o 
   0   7   1     4918.99     4977.58     82.17 o 
   1   7   1     5275.10     5293.46     72.68 o 
   2   7   1     2347.83     2373.25     44.15 o 
   3   7   1     7000.10     7027.34     93.48 o 
   4   7   1     1955.66     1904.59     44.59 o 
   5   7   1      456.51      498.40     23.96 o 
   6   7   1     1224.17     1197.60     37.15 o 
   7   7   1     3441.99     3395.36    121.74 o 
   8   7   1      709.89      643.54     41.70 o 
   9   7   1      979.67      998.49     42.66 o 
  10   7   1     1197.95     1265.05     65.10 o 
  11   7   1      567.35      679.71     58.18 o 
 -10   8   1       18.95        4.01     16.39 o 
  -9   8   1     2477.65     2400.75     71.10 o 
  -8   8   1      962.90      978.74     43.10 o 
  -7   8   1      422.02      493.92     31.42 o 
  -6   8   1      641.31      623.25     32.00 o 
  -5   8   1     7273.32     7192.30    121.06 o 
  -4   8   1     1384.85     1319.52     29.03 o 
  -3   8   1      540.80      550.29     18.71 o 
  -2   8   1     5253.58     5136.21     66.39 o 
  -1   8   1     3582.95     3610.43     52.79 o 
   0   8   1     2913.53     2952.93     60.45 o 
   1   8   1     3746.07     3725.84     59.54 o 
   2   8   1     5027.05     4929.06     74.50 o 
   3   8   1      494.03      477.88     21.07 o 
   4   8   1     1369.57     1349.97     34.92 o 
   5   8   1     6852.84     6856.21    112.60 o 
   6   8   1      556.43      537.12     35.33 o 
   7   8   1      396.58      362.98     32.82 o 
   8   8   1     1005.42      885.57    103.03 o 
   9   8   1     2565.02     2525.53     70.08 o 
  10   8   1       20.17        9.21     16.01 o 
  -9   9   1      314.05      313.05     33.61 o 
  -8   9   1      655.06      706.03     39.72 o 
  -7   9   1     3660.48     3500.20     84.37 o 
  -6   9   1     1287.77     1320.33     47.83 o 
  -5   9   1      475.34      473.43     29.42 o 
  -4   9   1     1005.63     1004.97     38.92 o 
  -3   9   1     5996.03     6040.39     78.17 o 
  -2   9   1     2544.36     2437.17     48.69 o 
  -1   9   1     1011.67     1013.88     28.90 o 
   0   9   1     1911.58     1931.97     42.56 o 
   1   9   1     1324.81     1342.12     33.50 o 
   2   9   1     2480.20     2346.56     49.57 o 
   3   9   1     6064.08     6016.79     89.39 o 
   4   9   1     1001.73     1107.24     32.89 o 
   5   9   1      476.56      467.84     28.60 o 
   6   9   1     1316.98     1302.35     50.99 o 
   7   9   1     3651.75     3645.36     85.22 o 
   8   9   1      644.65      651.70     38.53 o 
   9   9   1      323.25      353.06     32.13 o 
  -8  10   1      676.26      654.41     50.25 o 
  -7  10   1      289.53      256.94     27.01 o 
  -6  10   1     1737.25     1702.45     56.34 o 
  -5  10   1     2055.05     1968.39     58.87 o 
  -4  10   1     1726.07     1679.92     52.36 o 
  -3  10   1     1995.79     1964.78     46.05 o 
  -2  10   1     1233.81     1229.95     35.62 o 
  -1  10   1     2354.99     2357.90     50.35 o 
   0  10   1     1952.27     1981.18     45.49 o 
   1  10   1     2386.53     2473.19     51.72 o 
   2  10   1     1278.89     1286.62     42.78 o 
   3  10   1     1973.70     1938.12     54.28 o 
   4  10   1     1664.10     1683.03     51.14 o 
   5  10   1     1988.96     1989.86     58.24 o 
   6  10   1     1773.13     1699.95     72.29 o 
   7  10   1      252.15      280.71     37.06 o 
   8  10   1      634.02      582.16     49.99 o 
  -7  11   1      489.20      485.83     35.67 o 
  -6  11   1     1319.17     1263.14     50.27 o 
  -5  11   1      594.19      594.74     35.83 o 
  -4  11   1     1137.24     1133.77     44.68 o 
  -3  11   1      878.63      903.51     51.75 o 
  -2  11   1     3708.10     3711.32     68.88 o 
  -1  11   1     1044.30     1106.93     57.47 o 
   0  11   1      196.15      209.20     18.31 o 
   1  11   1     1032.41     1080.96     54.13 o 
   2  11   1     3777.90     3761.30     77.15 o 
   3  11   1      893.18      978.56     91.56 o 
   4  11   1     1123.99     1101.05     56.45 o 
   5  11   1      537.21      532.14     43.80 o 
   6  11   1     1206.51     1306.59     65.86 o 
   7  11   1      520.30      496.04     46.37 o 
  -6  12   1     1730.64     1884.30     82.35 o 
  -5  12   1      133.88      142.00     62.62 o 
  -4  12   1     2192.86     2328.85     85.91 o 
  -3  12   1      831.02      869.69     59.33 o 
  -2  12   1      280.97      312.94     33.82 o 
  -1  12   1      302.06      359.75     27.15 o 
   0  12   1     3937.02     4039.50     75.78 o 
   1  12   1      280.19      291.16     21.90 o 
   2  12   1      338.07      374.27     28.13 o 
   3  12   1      856.96      796.87     49.62 o 
   4  12   1     2056.73     1974.51     79.78 o 
   5  12   1      131.16      177.65     32.02 o 
   6  12   1     1669.19     1634.72    107.55 o 
  -3  13   1      349.49      379.66     40.28 o 
  -2  13   1     1892.75     1957.43     78.73 o 
  -1  13   1      435.66      419.02     39.09 o 
   0  13   1      343.85      331.16     28.58 o 
   1  13   1      357.58      397.37     26.37 o 
   2  13   1     1905.81     1989.35     78.44 o 
   3  13   1      247.10      276.29     35.69 o 
   0   0   2     8749.05     9091.55    133.80 o 
   1   0   2      803.41      766.41     18.32 o 
   2   0   2    14968.71    16579.90    170.40 o 
   3   0   2     4651.83     4240.02     51.71 o 
   4   0   2     8455.11     8650.05    100.46 o 
   5   0   2      431.57      432.97     14.92 o 
   6   0   2      506.88      469.46     15.63 o 
   7   0   2     9010.62     8722.62     97.53 o 
   8   0   2      314.73      318.12     15.81 o 
   9   0   2     1658.31     1621.48     41.18 o 
  10   0   2     3941.62     3742.16     83.22 o 
  11   0   2     2072.82     1832.58     74.89 o 
  12   0   2       41.14       46.48     22.22 o 
 -12   1   2     1307.86     1299.53     66.71 o 
 -11   1   2     1666.56     1636.73     70.46 o 
 -10   1   2     1035.66     1081.18     43.11 o 
  -9   1   2     3056.89     2977.30     58.38 o 
  -8   1   2     1695.88     1649.72     34.27 o 
  -7   1   2      916.28      898.92     23.32 o 
  -6   1   2     1407.83     1352.28     29.67 o 
  -5   1   2    12808.93    12678.83    139.62 o 
  -4   1   2     6532.33     6699.08     79.78 o 
  -3   1   2     1542.77     1593.16     25.30 o 
  -2   1   2    13940.92    14540.26    153.09 o 
  -1   1   2     9526.50     9905.98     91.10 o 
   0   1   2    10140.88    10745.54    102.31 o 
   1   1   2     8590.49     8951.68    114.92 o 
   2   1   2    14390.03    14912.68    181.33 o 
   3   1   2     1267.50     1306.68     18.43 o 
   4   1   2     6560.22     6729.84     70.57 o 
   5   1   2    12657.87    12574.01    124.62 o 
   6   1   2     1435.19     1440.00     26.60 o 
   7   1   2      918.91      879.40     26.98 o 
   8   1   2     1829.48     1814.74     49.49 o 
   9   1   2     3031.87     3033.65     62.45 o 
  10   1   2     1063.74     1083.78     46.04 o 
  11   1   2     1579.76     1612.28     69.83 o 
  12   1   2     1291.13     1409.12     68.60 o 
 -12   2   2     1682.59     1775.76    107.07 o 
 -11   2   2     2249.96     2178.70     66.21 o 
 -10   2   2      841.02      821.10     44.62 o 
  -9   2   2      509.61      512.23     24.33 o 
  -8   2   2     5175.26     5097.73     69.73 o 
  -7   2   2     3980.88     3944.60     61.23 o 
  -6   2   2     3751.01     3778.39     63.32 o 
  -5   2   2     2173.69     2154.33     37.56 o 
  -4   2   2     6494.32     6572.40     78.94 o 
  -3   2   2     6625.89     6742.95     78.21 o 
  -2   2   2     4533.58     4490.62     47.00 o 
  -1   2   2     9329.53     9792.21    103.00 o 
   0   2   2     4205.81     4382.32     56.00 o 
   1   2   2     8923.74     9339.52    100.99 o 
   2   2   2     4415.43     4326.10     62.55 o 
   3   2   2     6511.78     6558.72     79.02 o 
   4   2   2     6372.69     6379.36     70.89 o 
   5   2   2     2225.71     2157.46     30.49 o 
   6   2   2     3695.57     3696.67     47.86 o 
   7   2   2     3865.47     3823.45     61.96 o 
   8   2   2     5342.32     5244.03     79.17 o 
   9   2   2      489.46      489.88     28.63 o 
  10   2   2      906.69      850.96     59.67 o 
  11   2   2     2302.78     2121.70     63.09 o 
  12   2   2     1677.59     1696.68     85.72 o 
 -12   3   2      334.03      351.61     56.33 o 
 -11   3   2      432.85      533.43     35.71 o 
 -10   3   2     3093.67     3041.73     63.79 o 
  -9   3   2      571.91      572.56     26.71 o 
  -8   3   2      729.34      689.89     25.07 o 
  -7   3   2     1519.81     1490.52     34.70 o 
  -6   3   2     7179.16     7207.52     92.51 o 
  -5   3   2     2071.13     1934.64     47.90 o 
  -4   3   2    11102.59    11208.50    146.94 o 
  -3   3   2     6162.60     6243.82     65.02 o 
  -2   3   2     3248.52     3340.31     47.40 o 
  -1   3   2     4744.06     4951.68     54.00 o 
   0   3   2    17537.80    18127.48    187.52 o 
   1   3   2     5007.44     5225.51     69.29 o 
   2   3   2     3409.90     3551.97     53.14 o 
   3   3   2     6361.13     6306.88     88.52 o 
   4   3   2    10782.03    10820.44    176.19 o 
   5   3   2     2101.60     2085.84     33.26 o 
   6   3   2     6947.47     7121.46     93.00 o 
   7   3   2     1589.28     1603.16     36.17 o 
   8   3   2      804.30      787.68     26.74 o 
   9   3   2      663.34      684.41     33.01 o 
  10   3   2     2901.15     2876.30     72.63 o 
  11   3   2      424.97      453.12     32.16 o 
  12   3   2      352.52      400.04     42.17 o 
 -12   4   2     1553.32     1511.34     74.41 o 
 -11   4   2      924.38      879.62     76.14 o 
 -10   4   2      231.60      258.07     21.93 o 
  -9   4   2     1658.80     1556.47     50.07 o 
  -8   4   2     3838.58     3719.15     76.91 o 
  -7   4   2     1386.48     1383.27     42.64 o 
  -6   4   2     5392.68     5437.72     93.04 o 
  -5   4   2     5525.12     5493.25     90.80 o 
  -4   4   2     6355.43     6577.72     65.30 o 
  -3   4   2     2139.05     2294.63     29.06 o 
  -2   4   2    29745.27    31585.77    291.75 o 
  -1   4   2     3347.93     3395.03     41.01 o 
   0   4   2        0.13        7.68      5.98 o 
   1   4   2     3173.32     3083.11     50.21 o 
   2   4   2    30276.53    32554.61    377.67 o 
   3   4   2     2197.14     2440.05     74.73 o 
   4   4   2     6239.66     6435.78     96.06 o 
   5   4   2     5571.10     5582.94     88.15 o 
   6   4   2     5340.36     5472.38     68.54 o 
   7   4   2     1396.58     1394.30     34.92 o 
   8   4   2     3616.97     3433.12     83.19 o 
   9   4   2     1648.49     1617.16     50.82 o 
  10   4   2      213.64      213.65     23.60 o 
  11   4   2      940.14      916.34     42.89 o 
  12   4   2     1647.10     1716.69    123.76 o 
 -11   5   2      961.29      948.53     52.45 o 
 -10   5   2     2324.07     2373.11     66.70 o 
  -9   5   2     1632.45     1652.76     52.72 o 
  -8   5   2      437.11      415.88     32.51 o 
  -7   5   2     1749.37     1751.70     50.04 o 
  -6   5   2     6841.13     6748.02    129.26 o 
  -5   5   2      642.31      654.43     15.47 o 
  -4   5   2     6982.21     7071.84     71.60 o 
  -3   5   2     2196.38     2098.55     28.87 o 
  -2   5   2     1099.11     1023.25     20.70 o 
  -1   5   2     6159.56     6356.89     79.99 o 
   0   5   2    12035.49    12093.98    136.55 o 
   1   5   2     6450.80     6736.71     92.01 o 
   2   5   2     1179.33     1103.95     34.86 o 
   3   5   2     2011.43     1946.65     41.08 o 
   4   5   2     6958.78     7033.32    104.14 o 
   5   5   2      529.24      530.84     23.15 o 
   6   5   2     6715.53     6695.17    106.57 o 
   7   5   2     1765.91     1729.96     38.85 o 
   8   5   2      396.24      400.61     26.08 o 
   9   5   2     1587.83     1453.97     49.37 o 
  10   5   2     2246.73     2328.78     66.52 o 
  11   5   2      984.65      945.78     44.88 o 
 -11   6   2     1127.70     1186.07     44.39 o 
 -10   6   2     1298.33     1238.42     49.54 o 
  -9   6   2      565.80      586.90     34.85 o 
  -8   6   2     1454.88     1385.61     47.90 o 
  -7   6   2     2066.26     2055.43     55.90 o 
  -6   6   2     1842.24     1823.02     50.76 o 
  -5   6   2     2163.77     2101.03     52.39 o 
  -4   6   2     3955.12     3892.92     50.92 o 
  -3   6   2     4760.17     4717.23     61.25 o 
  -2   6   2     7584.80     7617.82     93.37 o 
  -1   6   2     7410.23     7667.65    110.23 o 
   0   6   2     3036.70     3135.28     49.26 o 
   1   6   2     7226.95     7370.79     92.76 o 
   2   6   2     7529.62     7511.56    107.88 o 
   3   6   2     4573.15     4532.01     75.53 o 
   4   6   2     4073.21     4179.70     70.91 o 
   5   6   2     2185.73     2129.77     48.63 o 
   6   6   2     2051.14     2057.94     49.14 o 
   7   6   2     2032.92     2045.74     51.95 o 
   8   6   2     1375.65     1471.05     47.57 o 
   9   6   2      414.47      447.37     30.39 o 
  10   6   2     1315.48     1342.71     50.63 o 
  11   6   2     1048.06     1069.80     48.07 o 
 -11   7   2      821.60      817.43     39.17 o 
 -10   7   2      422.69      411.55     32.97 o 
  -9   7   2     1027.64      975.54     43.37 o 
  -8   7   2     1577.13     1616.77     53.02 o 
  -7   7   2      701.60      681.05     33.75 o 
  -6   7   2      603.67      567.61     29.85 o 
  -5   7   2     5504.25     5416.33     98.26 o 
  -4   7   2     2297.53     2264.63     36.86 o 
  -3   7   2     1810.22     1846.51     32.47 o 
  -2   7   2     6042.71     5952.19     79.06 o 
  -1   7   2     6085.59     6097.01     81.58 o 
   0   7   2     1117.60     1104.83     39.47 o 
   1   7   2     6101.56     5972.12     80.79 o 
   2   7   2     5763.12     5698.71     79.92 o 
   3   7   2     1852.17     1824.73     42.91 o 
   4   7   2     2305.05     2299.47     50.64 o 
   5   7   2     5674.76     5479.19     92.55 o 
   6   7   2      641.22      618.91     28.05 o 
   7   7   2      720.86      729.99     48.75 o 
   8   7   2     1498.23     1527.56     50.21 o 
   9   7   2     1096.13     1077.37     44.33 o 
  10   7   2      413.42      433.65     32.64 o 
  11   7   2      865.19      959.78     46.62 o 
 -10   8   2      881.58      888.53     45.46 o 
  -9   8   2      719.67      780.73     40.99 o 
  -8   8   2       58.23       93.07     20.01 o 
  -7   8   2     3805.49     3656.17     83.61 o 
  -6   8   2     1395.55     1408.93     47.62 o 
  -5   8   2        1.85        3.69     12.36 o 
  -4   8   2     2303.32     2320.44     67.13 o 
  -3   8   2     4712.38     4714.17     63.71 o 
  -2   8   2      607.34      595.76     19.90 o 
  -1   8   2     1672.28     1656.67     36.30 o 
   0   8   2     2995.32     2922.57     60.14 o 
   1   8   2     1608.91     1564.36     35.02 o 
   2   8   2      700.02      694.60     23.66 o 
   3   8   2     5019.67     4952.27     74.67 o 
   4   8   2     2439.01     2335.06     53.09 o 
   5   8   2        1.80        3.42     10.00 o 
   6   8   2     1365.29     1401.62     54.44 o 
   7   8   2     3801.55     3719.17     99.12 o 
   8   8   2       62.79       68.57     21.29 o 
   9   8   2      733.41      759.37     39.06 o 
  10   8   2      828.44      876.51     43.76 o 
  -9   9   2     1735.12     1798.15     62.83 o 
  -8   9   2      911.67      916.35     43.92 o 
  -7   9   2      273.48      239.39     26.76 o 
  -6   9   2     1335.30     1342.97     59.79 o 
  -5   9   2     4674.57     4401.31     92.84 o 
  -4   9   2     1199.38     1228.13     43.01 o 
  -3   9   2     1976.47     1918.09     43.23 o 
  -2   9   2     2423.28     2471.30     43.01 o 
  -1   9   2     2161.83     2122.34     40.09 o 
   0   9   2     4803.35     4701.30     85.70 o 
   1   9   2     2320.21     2285.30     54.93 o 
   2   9   2     2234.23     2272.69     46.72 o 
   3   9   2     2114.46     1970.82     43.63 o 
   4   9   2     1204.75     1231.82     34.94 o 
   5   9   2     4994.37     4856.67    102.07 o 
   6   9   2     1352.81     1362.42     55.95 o 
   7   9   2      236.78      212.91     29.73 o 
   8   9   2      928.40      985.52     52.95 o 
   9   9   2     1672.68     1821.74     75.55 o 
  -8  10   2     1935.16     2134.34     84.89 o 
  -7  10   2     1492.76     1418.82     53.41 o 
  -6  10   2     1236.85     1145.12     47.12 o 
  -5  10   2      692.25      650.97     34.89 o 
  -4  10   2     1329.13     1353.93     47.14 o 
  -3  10   2     1852.80     1847.17     54.11 o 
  -2  10   2     1370.71     1388.23     37.81 o 
  -1  10   2     1711.27     1654.54     40.71 o 
   0  10   2     2644.79     2707.40     54.61 o 
   1  10   2     1575.14     1611.41     48.13 o 
   2  10   2     1476.25     1460.68     46.05 o 
   3  10   2     1810.36     1809.06     65.14 o 
   4  10   2     1283.03     1232.26     44.51 o 
   5  10   2      692.02      692.74     46.75 o 
   6  10   2     1343.67     1328.55    123.54 o 
   7  10   2     1487.39     1536.40     71.91 o 
   8  10   2     1917.37     2093.83     87.65 o 
  -7  11   2      416.15      482.58     42.77 o 
  -6  11   2     1409.60     1374.26     53.09 o 
  -5  11   2      566.87      656.11     37.64 o 
  -4  11   2     2352.93     2290.50     65.33 o 
  -3  11   2     1605.87     1674.02     59.89 o 
  -2  11   2      636.85      638.31     27.86 o 
  -1  11   2     1003.99      980.91     33.20 o 
   0  11   2     3828.92     3941.86     71.64 o 
   1  11   2      954.03      958.70     38.23 o 
   2  11   2      625.58      628.13     39.11 o 
   3  11   2     1643.50     1669.04     69.10 o 
   4  11   2     2412.44     2420.16     84.04 o 
   5  11   2      586.62      606.15     46.62 o 
   6  11   2     1361.38     1398.84     76.54 o 
   7  11   2      480.40      502.76     52.54 o 
  -6  12   2     1030.94     1115.04    107.18 o 
  -5  12   2     1179.84     1161.45     63.61 o 
  -4  12   2      696.70      687.65     65.75 o 
  -3  12   2      282.25      285.91     38.38 o 
  -2  12   2     2808.96     2726.10     90.96 o 
  -1  12   2      872.38      914.74     59.33 o 
   0  12   2      130.14      152.77     20.73 o 
   1  12   2      825.87      884.05     33.73 o 
   2  12   2     2911.13     2922.62     63.04 o 
   3  12   2      303.61      345.74     50.27 o 
   4  12   2      668.38      751.11     51.16 o 
   5  12   2     1189.82     1253.81     66.25 o 
   6  12   2     1017.27     1057.19     64.19 o 
  -3  13   2      599.90      678.69     50.20 o 
  -2  13   2      297.55      345.47     38.10 o 
  -1  13   2      618.07      617.43     62.62 o 
   0  13   2     2121.10     2157.72     64.32 o 
   1  13   2      674.63      721.60     33.00 o 
   2  13   2      316.74      374.69     30.53 o 
   3  13   2      540.90      557.02     46.10 o 
   1   0   3     7127.49     7327.95    197.79 o 
   2   0   3    67898.66    69428.65    741.43 o 
   3   0   3     2878.79     3139.73     43.21 o 
   4   0   3      703.17      564.37     15.61 o 
   5   0   3      601.64      633.99     23.57 o 
   6   0   3     4423.56     4321.40     72.17 o 
   7   0   3        9.72        7.94      6.65 o 
   8   0   3     8103.85     7899.95    108.52 o 
   9   0   3       24.49       32.01     11.77 o 
  10   0   3        4.46        0.36     10.06 o 
  11   0   3       95.53      113.24     26.40 o 
  12   0   3     2167.45     2170.35     86.68 o 
 -12   1   3       42.87       47.75     21.82 o 
 -11   1   3      275.58      307.35     35.79 o 
 -10   1   3     4021.22     3958.05    109.78 o 
  -9   1   3      598.02      569.56     25.78 o 
  -8   1   3      777.46      774.43     23.46 o 
  -7   1   3      815.54      825.18     24.82 o 
  -6   1   3     9234.67     9033.57    109.07 o 
  -5   1   3     1079.23      989.88     23.88 o 
  -4   1   3    15050.19    15457.19    162.27 o 
  -3   1   3      722.03      719.88     26.66 o 
  -2   1   3     7297.07     7706.07     87.66 o 
  -1   1   3    12492.36    13279.48    121.86 o 
   0   1   3    46255.94    46550.23    468.86 o 
   1   1   3    12080.25    12940.07    137.83 o 
   2   1   3     7461.85     7843.97    101.02 o 
   3   1   3      758.84      752.06     14.70 o 
   4   1   3    14682.11    14798.85    159.25 o 
   5   1   3     1170.03     1085.45     20.75 o 
   6   1   3     9311.67     9007.96     96.87 o 
   7   1   3      828.75      821.50     21.28 o 
   8   1   3      838.17      796.87     27.75 o 
   9   1   3      532.04      516.66     24.27 o 
  10   1   3     4142.81     4114.60     87.93 o 
  11   1   3      232.15      217.62     31.15 o 
  12   1   3       53.05       78.01     25.29 o 
 -12   2   3     2024.92     2107.02     85.46 o 
 -11   2   3      389.92      450.81     33.73 o 
 -10   2   3      170.51      171.22     22.25 o 
  -9   2   3     1589.97     1530.58     35.23 o 
  -8   2   3     5635.06     5500.13     80.63 o 
  -7   2   3     4406.20     4282.62     64.84 o 
  -6   2   3     5160.63     5268.49     72.83 o 
  -5   2   3      148.50      153.63     11.05 o 
  -4   2   3     2616.50     2616.72     37.02 o 
  -3   2   3    14509.47    14963.24    160.07 o 
  -2   2   3     6250.96     6221.64     81.96 o 
  -1   2   3     4373.48     4519.00     53.72 o 
   0   2   3      653.12      701.54     15.77 o 
   1   2   3     4095.37     4261.63     45.19 o 
   2   2   3     6283.72     6177.17     62.86 o 
   3   2   3    14164.18    14464.59    184.83 o 
   4   2   3     2621.02     2602.67     41.94 o 
   5   2   3      166.66      193.11     12.11 o 
   6   2   3     5134.78     5150.07     60.97 o 
   7   2   3     4098.21     3968.90     65.31 o 
   8   2   3     5473.06     5323.77     82.30 o 
   9   2   3     1575.32     1516.28     40.22 o 
  10   2   3      159.31      141.62     19.82 o 
  11   2   3      471.94      492.00     43.09 o 
  12   2   3     1866.16     1990.92     82.34 o 
 -12   3   3       41.83       49.32     23.86 o 
 -11   3   3     2114.46     2126.42     66.98 o 
 -10   3   3     1009.73     1042.71     44.65 o 
  -9   3   3     3277.54     3283.40     72.78 o 
  -8   3   3       96.47       95.47     12.93 o 
  -7   3   3     1142.04     1077.97     30.88 o 
  -6   3   3      652.65      665.94     22.19 o 
  -5   3   3    12839.28    12551.10    178.32 o 
  -4   3   3     3501.26     3461.72     53.34 o 
  -3   3   3     1856.15     1934.50     45.98 o 
  -2   3   3     1483.09     1531.30     21.84 o 
  -1   3   3    12325.97    12335.73    132.33 o 
   0   3   3     4311.92     4361.59     55.39 o 
   1   3   3    12092.21    12069.39    129.38 o 
   2   3   3     1565.29     1601.04     25.89 o 
   3   3   3     1959.85     1992.79     32.91 o 
   4   3   3     3519.82     3499.91     60.32 o 
   5   3   3    13342.85    13018.83    148.87 o 
   6   3   3      546.63      537.91     20.39 o 
   7   3   3     1272.65     1222.39     34.56 o 
   8   3   3      114.75      137.34     13.88 o 
   9   3   3     3280.89     3230.21     74.29 o 
  10   3   3      902.49      912.62     40.54 o 
  11   3   3     2070.29     2032.18     62.81 o 
  12   3   3       51.99       83.55     25.90 o 
 -12   4   3      111.24      124.66     29.86 o 
 -11   4   3     1507.05     1554.85     49.85 o 
 -10   4   3      132.82      129.57     15.95 o 
  -9   4   3     2166.07     2188.00     52.01 o 
  -8   4   3      504.44      507.82     24.96 o 
  -7   4   3    10227.39    10024.27    131.97 o 
  -6   4   3      369.01      380.19     19.77 o 
  -5   4   3       67.68       68.48     10.76 o 
  -4   4   3      110.13      124.66     12.69 o 
  -3   4   3    13238.26    12908.50    126.49 o 
  -2   4   3     1805.57     2091.36     29.31 o 
  -1   4   3     9606.25     9796.15    110.42 o 
   0   4   3     1206.78     1562.31     31.18 o 
   1   4   3     9238.82     9477.40    106.65 o 
   2   4   3     1827.79     2063.57     38.79 o 
   3   4   3    13043.34    12744.89    166.01 o 
   4   4   3       91.40      106.42     11.29 o 
   5   4   3       63.16       78.42      9.47 o 
   6   4   3      393.60      429.04     16.56 o 
   7   4   3    10415.43    10196.55    127.76 o 
   8   4   3      512.13      525.35     22.95 o 
   9   4   3     2161.26     2139.85     60.46 o 
  10   4   3      115.76      119.36     20.07 o 
  11   4   3     1473.06     1507.66     55.00 o 
  12   4   3      105.12      104.39     22.93 o 
 -11   5   3     1556.78     1647.92     60.83 o 
 -10   5   3      470.35      497.71     28.93 o 
  -9   5   3     5230.14     5252.14     90.82 o 
  -8   5   3      205.09      197.92     18.82 o 
  -7   5   3     1225.93     1228.80     36.78 o 
  -6   5   3      680.33      627.21     25.79 o 
  -5   5   3     6841.55     6683.09     93.97 o 
  -4   5   3     2487.17     2524.53     32.20 o 
  -3   5   3     1574.68     1563.17     25.46 o 
  -2   5   3     1483.75     1636.25     26.83 o 
  -1   5   3     8044.47     7872.69     84.53 o 
   0   5   3     4755.54     4937.15     76.69 o 
   1   5   3     7899.83     7632.38    105.39 o 
   2   5   3     1428.28     1549.26     37.20 o 
   3   5   3     1551.52     1542.56     35.68 o 
   4   5   3     2566.65     2569.69     51.08 o 
   5   5   3     6806.69     6551.92    103.35 o 
   6   5   3      775.39      742.39     24.78 o 
   7   5   3     1165.58     1166.02     28.58 o 
   8   5   3      190.21      193.01     20.29 o 
   9   5   3     5315.95     5230.55    102.98 o 
  10   5   3      473.20      501.28     43.08 o 
  11   5   3     1590.39     1715.23     59.63 o 
 -11   6   3      976.05      977.08     40.70 o 
 -10   6   3      174.31      148.08     22.71 o 
  -9   6   3     1040.43     1074.57     39.89 o 
  -8   6   3     5083.52     4849.50     86.20 o 
  -7   6   3     2227.62     2247.59     52.54 o 
  -6   6   3     1919.17     1805.95     44.76 o 
  -5   6   3      538.62      543.83     24.24 o 
  -4   6   3     2701.99     2752.98     42.07 o 
  -3   6   3     8033.99     7988.14     96.13 o 
  -2   6   3     5235.75     5265.16     64.13 o 
  -1   6   3     1287.88     1260.90     27.61 o 
   0   6   3      361.67      321.07     15.02 o 
   1   6   3     1248.13     1237.22     29.94 o 
   2   6   3     5303.50     5258.92    107.43 o 
   3   6   3     7964.36     7798.22    114.24 o 
   4   6   3     2679.09     2606.72     53.98 o 
   5   6   3      508.43      528.37     24.39 o 
   6   6   3     1896.01     1838.87     48.46 o 
   7   6   3     2292.54     2343.52     49.23 o 
   8   6   3     5187.13     5042.72     97.09 o 
   9   6   3     1090.68     1108.62     43.73 o 
  10   6   3      189.10      172.86     22.98 o 
  11   6   3     1041.99     1032.60     46.99 o 
 -10   7   3     3258.65     3243.73     84.38 o 
  -9   7   3      900.25      966.83     94.24 o 
  -8   7   3     1159.52     1189.23     45.61 o 
  -7   7   3        7.59       16.58     12.41 o 
  -6   7   3     4161.58     4070.59     83.44 o 
  -5   7   3     1454.92     1508.14     46.02 o 
  -4   7   3     6641.38     6571.14    116.42 o 
  -3   7   3      648.76      668.17     20.40 o 
  -2   7   3      254.41      250.94     14.03 o 
  -1   7   3      949.79      952.33     30.46 o 
   0   7   3    13194.89    12885.06    151.48 o 
   1   7   3      938.91      959.78     24.89 o 
   2   7   3      245.57      253.77     16.19 o 
   3   7   3      652.61      647.26     24.99 o 
   4   7   3     6398.68     6301.98    102.04 o 
   5   7   3     1503.76     1533.40     42.02 o 
   6   7   3     3974.18     3909.47     77.74 o 
   7   7   3        7.42        5.24      7.61 o 
   8   7   3     1117.89     1127.21     42.68 o 
   9   7   3      938.11      954.68     42.06 o 
  10   7   3     3193.56     3227.38     82.71 o 
 -10   8   3       11.61       20.57     17.78 o 
  -9   8   3      143.69      125.71     22.59 o 
  -8   8   3     4042.21     4032.28     93.62 o 
  -7   8   3       35.30       33.89     15.25 o 
  -6   8   3     3096.08     3141.70     73.85 o 
  -5   8   3      385.70      409.66     26.92 o 
  -4   8   3     2072.56     2087.51     55.16 o 
  -3   8   3      297.14      312.11     17.66 o 
  -2   8   3    10230.75    10238.36    125.17 o 
  -1   8   3     1213.92     1143.73     35.47 o 
   0   8   3      427.38      411.63     29.63 o 
   1   8   3     1177.74     1119.40     36.45 o 
   2   8   3     9770.09     9861.90    125.55 o 
   3   8   3      304.01      295.66     18.97 o 
   4   8   3     2048.79     2076.49     49.83 o 
   5   8   3      417.92      418.17     23.77 o 
   6   8   3     3121.78     3014.58     67.44 o 
   7   8   3       38.84       29.44     16.97 o 
   8   8   3     4184.58     4032.89    109.19 o 
   9   8   3      135.96      149.72     28.11 o 
  10   8   3       10.34       16.76     21.07 o 
  -9   9   3      286.38      298.67     30.78 o 
  -8   9   3      298.85      296.86     42.68 o 
  -7   9   3      262.47      241.83     25.49 o 
  -6   9   3     3096.06     3087.75     76.20 o 
  -5   9   3     1239.96     1241.47     45.38 o 
  -4   9   3     4557.14     4427.14     89.36 o 
  -3   9   3      535.75      480.49     31.12 o 
  -2   9   3     1718.11     1656.23     34.51 o 
  -1   9   3      720.10      761.30     25.78 o 
   0   9   3     6434.74     6454.54    107.28 o 
   1   9   3      659.36      670.39     29.97 o 
   2   9   3     1756.97     1653.82     47.88 o 
   3   9   3      462.83      465.31     27.38 o 
   4   9   3     4275.04     4148.04    102.77 o 
   5   9   3     1223.24     1064.48     48.96 o 
   6   9   3     3085.76     2973.71    130.61 o 
   7   9   3      280.14      241.12     45.74 o 
   8   9   3      306.51      344.39     54.62 o 
   9   9   3      280.70      346.25     58.86 o 
  -8  10   3     1052.66     1077.51     49.05 o 
  -7  10   3     2078.04     2121.41     72.80 o 
  -6  10   3      581.98      620.27     36.56 o 
  -5  10   3       21.39       35.70     18.54 o 
  -4  10   3      521.38      500.08     31.15 o 
  -3  10   3     1668.34     1621.01     51.16 o 
  -2  10   3     4536.14     4475.90     75.54 o 
  -1  10   3     1370.10     1294.24     41.24 o 
   0  10   3       73.61       69.25     14.39 o 
   1  10   3     1375.13     1345.41     43.68 o 
   2  10   3     4615.14     4478.57     89.42 o 
   3  10   3     1622.49     1587.01     50.35 o 
   4  10   3      464.54      470.50     29.98 o 
   5  10   3       23.25       38.74     21.26 o 
   6  10   3      611.81      659.02    104.32 o 
   7  10   3     1986.90     2093.47    115.45 o 
   8  10   3     1057.43     1031.53     85.64 o 
  -7  11   3      343.64      350.54     32.01 o 
  -6  11   3      135.94      148.04     23.52 o 
  -5  11   3     3020.00     3131.99     80.77 o 
  -4  11   3      684.93      695.79     36.81 o 
  -3  11   3      691.20      667.32     35.38 o 
  -2  11   3       83.52       81.61     17.67 o 
  -1  11   3     3678.94     3479.73     77.60 o 
   0  11   3      679.72      639.90     32.23 o 
   1  11   3     3710.86     3543.61    119.68 o 
   2  11   3       81.66      101.84     17.51 o 
   3  11   3      716.77      738.72     36.07 o 
   4  11   3      691.56      727.26     47.25 o 
   5  11   3     3122.75     3118.98    107.04 o 
   6  11   3      125.04      130.94     29.70 o 
   7  11   3      370.22      376.99     43.85 o 
  -5  12   3       37.39       25.32     16.64 o 
  -4  12   3       44.17       62.75     18.57 o 
  -3  12   3     3543.76     3498.33     85.29 o 
  -2  12   3       80.70      142.49     27.86 o 
  -1  12   3     1387.04     1442.27     63.40 o 
   0  12   3       71.75       68.61     16.77 o 
   1  12   3     1388.79     1434.14     43.10 o 
   2  12   3       86.38       72.44     17.73 o 
   3  12   3     3485.27     3540.57     84.44 o 
   4  12   3       47.58       59.65     22.39 o 
   5  12   3       40.46       30.98     28.98 o 
  -3  13   3      370.06      447.42     44.18 o 
  -2  13   3      117.36      119.91     27.53 o 
  -1  13   3     3168.80     3070.06     99.10 o 
   0  13   3      659.70      720.82     38.13 o 
   1  13   3     2937.78     2948.12     76.65 o 
   2  13   3       96.25      142.27     19.15 o 
   3  13   3      376.93      418.18     56.90 o 
   0   0   4       70.86       40.94      8.28 o 
   1   0   4    11506.32    11800.91    180.29 o 
   2   0   4     4319.19     4819.62     53.61 o 
   3   0   4    36663.97    37892.64    381.78 o 
   4   0   4     5420.09     5820.83     73.78 o 
   5   0   4     2100.21     2280.29     33.50 o 
   6   0   4      483.49      515.64     15.91 o 
   7   0   4     7543.67     7322.64     86.18 o 
   8   0   4      575.15      606.85     25.11 o 
   9   0   4     2237.95     2222.13     50.79 o 
  10   0   4      830.52      833.15     32.17 o 
  11   0   4     1100.43     1052.01     56.77 o 
  12   0   4      202.46      170.43     31.95 o 
 -12   1   4      115.26      113.41     60.66 o 
 -11   1   4     3106.33     3159.39     81.09 o 
 -10   1   4      414.89      420.24     24.95 o 
  -9   1   4     3590.51     3489.11     66.92 o 
  -8   1   4     1054.44     1070.32     30.30 o 
  -7   1   4     1036.59     1055.50     25.06 o 
  -6   1   4     1528.65     1462.84     28.41 o 
  -5   1   4    12697.15    12610.88    126.46 o 
  -4   1   4     5481.70     5525.50    190.52 o 
  -3   1   4      208.97      164.48     13.65 o 
  -2   1   4     2636.17     2601.49     38.04 o 
  -1   1   4    11398.14    11358.67    108.81 o 
   0   1   4     9466.46     9809.26    106.44 o 
   1   1   4    11507.45    11490.19    122.71 o 
   2   1   4     2589.90     2563.92     35.70 o 
   3   1   4      202.73      155.20      8.38 o 
   4   1   4     5724.71     5992.19     58.03 o 
   5   1   4    12527.74    12383.08    122.86 o 
   6   1   4     1574.70     1520.25     24.33 o 
   7   1   4     1088.96     1082.44     30.76 o 
   8   1   4     1189.96     1169.91     33.70 o 
   9   1   4     3745.62     3697.43     67.58 o 
  10   1   4      412.42      432.94     24.89 o 
  11   1   4     3007.98     2963.60     76.73 o 
  12   1   4      123.27      188.20     32.47 o 
 -12   2   4     1243.60     1287.23     67.83 o 
 -11   2   4      228.39      266.30     27.51 o 
 -10   2   4      722.60      707.23     37.82 o 
  -9   2   4     2001.58     1960.20     54.22 o 
  -8   2   4     5568.93     5267.53    142.66 o 
  -7   2   4     4925.26     4920.05     65.69 o 
  -6   2   4     3779.21     3725.60     52.67 o 
  -5   2   4     1262.69     1314.63     26.01 o 
  -4   2   4     5415.73     5581.40     75.04 o 
  -3   2   4     5711.14     5436.58     70.46 o 
  -2   2   4     8314.27     8488.78     93.63 o 
  -1   2   4     7565.32     7698.97     88.12 o 
   0   2   4     3983.91     4209.63     46.43 o 
   1   2   4     7691.27     7751.10     86.07 o 
   2   2   4     7925.55     7990.64    118.73 o 
   3   2   4     5687.92     5458.82     59.08 o 
   4   2   4     5752.12     5777.37     75.17 o 
   5   2   4     1161.55     1216.08     21.05 o 
   6   2   4     3879.85     3876.28     51.20 o 
   7   2   4     4971.77     4937.23     75.53 o 
   8   2   4     5528.31     5361.69     82.65 o 
   9   2   4     2001.46     1905.47     46.38 o 
  10   2   4      660.76      643.37     34.68 o 
  11   2   4      236.42      266.50     26.40 o 
  12   2   4     1247.20     1194.15     63.89 o 
 -12   3   4       88.23       92.97     22.58 o 
 -11   3   4      777.77      770.43     41.63 o 
 -10   3   4     3700.65     3797.24     76.01 o 
  -9   3   4      957.65      925.97     29.98 o 
  -8   3   4     2395.20     2312.52     43.28 o 
  -7   3   4      799.71      776.61     23.75 o 
  -6   3   4     6968.55     6859.84     82.33 o 
  -5   3   4     2708.24     2747.52     48.38 o 
  -4   3   4     7902.44     7716.20    135.69 o 
  -3   3   4     3984.99     4208.12     55.39 o 
  -2   3   4     2824.52     2938.49     42.45 o 
  -1   3   4     1381.31     1384.99     26.89 o 
   0   3   4    25283.44    25752.09    264.54 o 
   1   3   4     1408.85     1403.70     24.45 o 
   2   3   4     2785.44     2892.60     35.10 o 
   3   3   4     4088.41     4280.38     57.22 o 
   4   3   4     7806.91     7651.11     94.99 o 
   5   3   4     2751.41     2808.34     47.79 o 
   6   3   4     6869.97     6739.93     82.20 o 
   7   3   4      961.76      927.28     28.25 o 
   8   3   4     2362.91     2292.59     48.70 o 
   9   3   4     1008.54     1011.89     33.26 o 
  10   3   4     3766.16     3675.87     84.87 o 
  11   3   4      823.49      824.64     40.91 o 
  12   3   4       86.89       57.08     18.61 o 
 -12   4   4     2441.18     2563.65     80.38 o 
 -11   4   4      330.38      310.25     26.38 o 
 -10   4   4        0.58       -4.95     12.68 o 
  -9   4   4     1163.80     1118.65     37.08 o 
  -8   4   4     2258.76     2277.37     50.31 o 
  -7   4   4       16.34       10.57      9.66 o 
  -6   4   4     6203.85     6231.38     94.85 o 
  -5   4   4     2047.38     1965.35     41.46 o 
  -4   4   4     3392.55     3294.84     64.42 o 
  -3   4   4      215.31      195.62     10.58 o 
  -2   4   4    14346.22    14618.24    144.66 o 
  -1   4   4     1030.68     1034.40     23.86 o 
   0   4   4     1106.80     1282.76     26.82 o 
   1   4   4     1126.80     1124.31     16.94 o 
   2   4   4    14899.78    15167.14    142.04 o 
   3   4   4      206.59      184.84     10.91 o 
   4   4   4     3306.79     3202.71     50.17 o 
   5   4   4     2121.51     2081.00     39.95 o 
   6   4   4     6170.88     6148.33     87.46 o 
   7   4   4       19.06       15.30      8.42 o 
   8   4   4     2077.93     1976.63     45.73 o 
   9   4   4     1193.94     1142.89     57.61 o 
  10   4   4        0.82        2.45     12.50 o 
  11   4   4      330.20      359.32     30.55 o 
  12   4   4     2449.85     2542.99     75.80 o 
 -11   5   4      327.01      366.43     28.82 o 
 -10   5   4     3379.17     3470.62     72.78 o 
  -9   5   4      343.96      315.23     22.90 o 
  -8   5   4     1515.10     1460.18     41.92 o 
  -7   5   4     2600.12     2494.57     55.70 o 
  -6   5   4     4376.64     4236.10     71.73 o 
  -5   5   4     2805.79     2845.14     53.42 o 
  -4   5   4     5745.76     5753.93     76.27 o 
  -3   5   4     1595.47     1663.39     26.17 o 
  -2   5   4     1880.42     2027.66     31.35 o 
  -1   5   4     1390.77     1381.70     30.06 o 
   0   5   4    14612.41    15060.68    167.10 o 
   1   5   4     1564.62     1577.79     27.27 o 
   2   5   4     1891.04     2030.54     40.04 o 
   3   5   4     1555.77     1631.22     37.32 o 
   4   5   4     5863.96     5847.03     77.95 o 
   5   5   4     2760.58     2726.04     48.59 o 
   6   5   4     4387.90     4304.37     80.10 o 
   7   5   4     2686.84     2630.23     45.67 o 
   8   5   4     1551.61     1581.69     48.11 o 
   9   5   4      302.64      314.20     25.81 o 
  10   5   4     3341.87     3295.29     81.55 o 
  11   5   4      323.93      360.28     31.17 o 
 -11   6   4      244.33      229.53     35.38 o 
 -10   6   4      521.42      532.36     31.03 o 
  -9   6   4     1171.06     1170.46     40.83 o 
  -8   6   4     3439.77     3277.12     68.11 o 
  -7   6   4     1637.99     1632.55     44.09 o 
  -6   6   4     4306.31     4224.85     74.64 o 
  -5   6   4      838.72      826.32     29.09 o 
  -4   6   4      856.42      845.74     40.60 o 
  -3   6   4     3995.30     3919.37     51.54 o 
  -2   6   4     4586.90     4572.03     58.14 o 
  -1   6   4     3876.22     3994.75     53.76 o 
   0   6   4      137.35      104.50     12.54 o 
   1   6   4     4005.36     4151.48     65.29 o 
   2   6   4     4529.67     4564.40     90.50 o 
   3   6   4     4115.53     4083.25     69.10 o 
   4   6   4     1029.77     1080.32     32.18 o 
   5   6   4      828.92      813.60     29.82 o 
   6   6   4     4323.63     4357.94     69.72 o 
   7   6   4     1679.64     1609.80     47.46 o 
   8   6   4     3452.80     3436.14     65.19 o 
   9   6   4     1183.79     1161.34     45.16 o 
  10   6   4      523.45      526.88     51.01 o 
  11   6   4      214.47      273.18     28.72 o 
 -10   7   4      177.60      186.71     25.82 o 
  -9   7   4     1832.89     1812.77     59.34 o 
  -8   7   4      548.59      545.20     29.88 o 
  -7   7   4      371.06      304.74     22.56 o 
  -6   7   4     1073.55     1076.96     48.48 o 
  -5   7   4     4709.05     4624.13     79.21 o 
  -4   7   4     1154.52     1217.31     35.36 o 
  -3   7   4     1261.95     1256.66     31.61 o 
  -2   7   4     2272.03     2371.57     56.19 o 
  -1   7   4     5472.85     5369.54     75.68 o 
   0   7   4     3247.83     3343.64     55.61 o 
   1   7   4     5468.43     5396.19    110.48 o 
   2   7   4     2268.81     2256.19     56.92 o 
   3   7   4     1204.89     1213.36     38.50 o 
   4   7   4     1015.92     1024.23     33.32 o 
   5   7   4     4776.81     4704.17     84.62 o 
   6   7   4      999.72     1009.69     30.83 o 
   7   7   4      327.81      360.21     26.04 o 
   8   7   4      499.77      517.76     39.01 o 
   9   7   4     1871.27     1914.54     58.25 o 
  10   7   4      170.81      170.16     30.81 o 
 -10   8   4      523.21      516.51     37.29 o 
  -9   8   4      670.12      685.76     39.52 o 
  -8   8   4       57.17       43.97     16.49 o 
  -7   8   4     5298.77     5243.21    106.34 o 
  -6   8   4      625.88      621.60     33.19 o 
  -5   8   4       30.83       15.12     12.39 o 
  -4   8   4     1766.00     1715.12     50.34 o 
  -3   8   4     7935.10     7668.45    157.85 o 
  -2   8   4     1155.22     1137.23     32.85 o 
  -1   8   4     3124.86     3036.76     63.67 o 
   0   8   4     2099.51     2096.40     69.26 o 
   1   8   4     3221.35     3242.88     66.04 o 
   2   8   4     1084.16     1083.29     45.21 o 
   3   8   4     8162.19     7983.20    154.41 o 
   4   8   4     1600.00     1654.72     73.90 o 
   5   8   4       27.96       18.23     14.66 o 
   6   8   4      653.15      638.47     38.44 o 
   7   8   4     5331.18     5432.02    126.98 o 
   8   8   4       43.84       30.15     29.36 o 
   9   8   4      692.09      735.31     74.04 o 
  10   8   4      489.34      550.57     68.16 o 
  -9   9   4     1257.93     1305.27     54.19 o 
  -8   9   4      625.69      582.30     37.15 o 
  -7   9   4      222.50      238.73     26.44 o 
  -6   9   4      518.70      568.16     39.00 o 
  -5   9   4     6135.65     5890.04    111.68 o 
  -4   9   4     1681.28     1682.86     51.86 o 
  -3   9   4      171.12      192.60     20.72 o 
  -2   9   4     1165.05     1161.40     37.70 o 
  -1   9   4     4586.03     4585.57     86.39 o 
   0   9   4      108.05      123.08     15.68 o 
   1   9   4     4791.96     4775.71     88.45 o 
   2   9   4      980.01      938.34     36.56 o 
   3   9   4      163.56      176.88     25.52 o 
   4   9   4     1690.50     1614.63     80.00 o 
   5   9   4     5942.41     5766.55    131.64 o 
   6   9   4      482.42      515.18     36.83 o 
   7   9   4      206.64      210.69     45.08 o 
   8   9   4      604.50      569.03     66.76 o 
   9   9   4     1265.19     1322.50     98.08 o 
  -8  10   4     1017.14     1049.19     48.77 o 
  -7  10   4     1874.13     1916.74     63.79 o 
  -6  10   4      788.24      789.11     40.05 o 
  -5  10   4      390.73      415.68     30.64 o 
  -4  10   4     2164.83     2021.42     60.21 o 
  -3  10   4     2065.50     1989.77     58.61 o 
  -2  10   4     2642.33     2546.94     80.69 o 
  -1  10   4     1482.14     1506.23     87.21 o 
   0  10   4      826.41      899.59     35.46 o 
   1  10   4     1555.41     1547.52     84.08 o 
   2  10   4     2664.18     2611.85     65.07 o 
   3  10   4     2213.80     2324.43     65.34 o 
   4  10   4     2284.33     2263.04     62.51 o 
   5  10   4      367.26      399.06     34.18 o 
   6  10   4      808.63      843.71     72.25 o 
   7  10   4     1910.51     1909.98    111.46 o 
   8  10   4      961.80      927.23     83.09 o 
  -7  11   4       89.48       77.67     21.45 o 
  -6  11   4     1188.39     1162.06     49.81 o 
  -5  11   4      665.01      630.57     37.78 o 
  -4  11   4     2617.45     2585.94     81.55 o 
  -3  11   4     1458.97     1470.84     51.71 o 
  -2  11   4      279.05      275.83     25.41 o 
  -1  11   4      827.05      893.38     69.92 o 
   0  11   4     3534.61     3450.22     95.33 o 
   1  11   4      793.71      794.81     36.20 o 
   2  11   4      288.66      292.38     25.15 o 
   3  11   4     1417.27     1441.04     50.69 o 
   4  11   4     2587.58     2706.22     79.47 o 
   5  11   4      664.15      667.27     49.83 o 
   6  11   4     1112.09     1070.11     62.36 o 
   7  11   4       84.46       95.10     29.20 o 
  -5  12   4      390.24      436.14     34.63 o 
  -4  12   4     1138.45     1159.20     49.68 o 
  -3  12   4       35.96       53.22     17.21 o 
  -2  12   4     2846.21     2888.19     95.59 o 
  -1  12   4      259.59      251.80     60.08 o 
   0  12   4      393.84      420.92     39.08 o 
   1  12   4      303.59      252.95     60.84 o 
   2  12   4     2957.04     3104.67     90.17 o 
   3  12   4       28.81       43.02     22.26 o 
   4  12   4     1123.51     1179.45     66.21 o 
   5  12   4      412.26      504.67     47.39 o 
  -2  13   4      416.97      437.20     42.63 o 
  -1  13   4      438.88      475.69     42.95 o 
   0  13   4     1904.40     1975.50     78.55 o 
   1  13   4      417.69      440.09     32.20 o 
   2  13   4      449.90      457.38     40.46 o 
   1   0   5    19707.41    20497.66    303.62 o 
   2   0   5    17142.53    17558.58    166.87 o 
   3   0   5     1030.75     1026.22     20.55 o 
   4   0   5      349.44      668.28     54.94 o 
   5   0   5     7213.38     6880.03     76.33 o 
   6   0   5      632.76      648.72     17.88 o 
   7   0   5      460.48      452.38     19.76 o 
   8   0   5     3042.37     3067.47     51.06 o 
   9   0   5     4020.52     3955.21     72.52 o 
  10   0   5      312.61      353.23     23.64 o 
  11   0   5     1318.78     1306.75     42.78 o 
  12   0   5     1197.41     1098.88     62.59 o 
 -12   1   5      195.20      171.95     31.74 o 
 -11   1   5     1762.78     1775.04     68.36 o 
 -10   1   5     2229.27     2271.80     54.57 o 
  -9   1   5     1827.50     1906.74     47.54 o 
  -8   1   5     1390.97     1356.58     38.95 o 
  -7   1   5     5845.06     5668.25     71.33 o 
  -6   1   5     2650.35     2673.48     41.84 o 
  -5   1   5      914.69      956.99     25.12 o 
  -4   1   5     8765.57     9152.53    111.74 o 
  -3   1   5     6517.97     6589.17     92.66 o 
  -2   1   5      799.11      714.44     18.80 o 
  -1   1   5     4055.20     4020.96     47.87 o 
   0   1   5     2893.85     2840.10     38.52 o 
   1   1   5     4043.78     4086.51     51.63 o 
   2   1   5      888.44      828.86     17.79 o 
   3   1   5     5979.71     5966.63     88.45 o 
   4   1   5     9236.96     9595.25     99.36 o 
   5   1   5      781.25      858.77     17.62 o 
   6   1   5     2828.14     2866.13     38.82 o 
   7   1   5     5788.02     5616.85     72.53 o 
   8   1   5     1417.17     1417.81     38.39 o 
   9   1   5     1812.83     1776.07     60.81 o 
  10   1   5     2124.03     2084.06     52.16 o 
  11   1   5     1842.27     1833.16     59.22 o 
  12   1   5      222.66      215.21     34.74 o 
 -12   2   5      890.42      935.19     47.37 o 
 -11   2   5      660.65      640.45     53.18 o 
 -10   2   5     2051.20     1916.14     61.44 o 
  -9   2   5      654.32      658.81     27.74 o 
  -8   2   5     1340.94     1324.94     35.51 o 
  -7   2   5     1487.16     1399.63     34.69 o 
  -6   2   5     3915.23     3668.07     94.28 o 
  -5   2   5     3420.09     3266.86     54.23 o 
  -4   2   5     7554.98     7929.06     98.63 o 
  -3   2   5     4090.37     4249.67     60.23 o 
  -2   2   5     5546.19     5719.14     69.99 o 
  -1   2   5    11905.47    12151.65    134.46 o 
   0   2   5     3206.31     3119.26     44.54 o 
   1   2   5    12163.80    12465.74    150.51 o 
   2   2   5     5511.77     5633.28     68.53 o 
   3   2   5     4159.68     4270.40     55.52 o 
   4   2   5     7188.59     7635.51    141.78 o 
   5   2   5     3427.89     3356.04     41.13 o 
   6   2   5     3897.44     3911.83     83.22 o 
   7   2   5     1644.35     1569.49     37.79 o 
   8   2   5     1480.13     1476.61     38.86 o 
   9   2   5      744.12      775.98     34.64 o 
  10   2   5     2148.22     2157.35     52.39 o 
  11   2   5      701.13      679.85     37.85 o 
  12   2   5      973.89      959.86     57.57 o 
 -12   3   5     1872.31     1880.50     67.85 o 
 -11   3   5      972.16     1019.16     50.69 o 
 -10   3   5      131.39      144.21     21.38 o 
  -9   3   5     1048.22     1067.79     38.85 o 
  -8   3   5     3500.61     3543.27     56.19 o 
  -7   3   5     2045.95     2036.58     39.31 o 
  -6   3   5     2686.05     2656.45     43.93 o 
  -5   3   5     6174.31     6148.53     99.35 o 
  -4   3   5     2648.89     2590.83     54.20 o 
  -3   3   5     1647.42     1651.88     28.54 o 
  -2   3   5    11672.71    11839.10    132.35 o 
  -1   3   5     4549.70     4658.28     61.22 o 
   0   3   5     1423.27     1409.30     27.85 o 
   1   3   5     4357.70     4479.87     57.12 o 
   2   3   5    11617.37    11785.48    114.74 o 
   3   3   5     1620.31     1617.60     24.70 o 
   4   3   5     2628.00     2605.70     43.71 o 
   5   3   5     5876.88     5836.12     96.45 o 
   6   3   5     2665.28     2606.80     43.84 o 
   7   3   5     2103.64     2121.02     45.11 o 
   8   3   5     3374.75     3282.58     62.32 o 
   9   3   5     1117.76     1164.60     36.40 o 
  10   3   5      136.74      164.78     22.28 o 
  11   3   5     1012.60      985.90     44.75 o 
  12   3   5     1806.55     1827.13     63.90 o 
 -11   4   5      724.14      708.78     43.22 o 
 -10   4   5     2915.81     2919.24     77.38 o 
  -9   4   5     1567.45     1549.30     46.73 o 
  -8   4   5      773.95      800.02     30.15 o 
  -7   4   5     2436.35     2429.71     51.11 o 
  -6   4   5     1977.61     1993.37     43.18 o 
  -5   4   5      194.98      200.82     18.22 o 
  -4   4   5     4521.28     4386.03     80.38 o 
  -3   4   5     8791.55     8871.57    105.89 o 
  -2   4   5      400.49      411.29     15.58 o 
  -1   4   5     2372.62     2387.66     40.81 o 
   0   4   5    16475.21    17109.47    185.71 o 
   1   4   5     2519.01     2576.68     36.47 o 
   2   4   5      433.90      427.71     11.13 o 
   3   4   5     8800.67     8837.53    104.42 o 
   4   4   5     4591.80     4540.66     64.04 o 
   5   4   5      191.00      197.59     13.49 o 
   6   4   5     1647.52     1648.58     46.05 o 
   7   4   5     2513.24     2421.07     44.11 o 
   8   4   5      662.54      652.62     26.80 o 
   9   4   5     1566.53     1489.91     49.72 o 
  10   4   5     2929.40     2886.30     74.94 o 
  11   4   5      718.23      724.13     39.87 o 
 -11   5   5      891.38     1041.16     52.36 o 
 -10   5   5      114.06      106.43     21.59 o 
  -9   5   5     1423.03     1404.53     43.09 o 
  -8   5   5     4284.48     4213.88     76.35 o 
  -7   5   5     3861.08     3829.85     69.36 o 
  -6   5   5     1791.41     1751.65     42.84 o 
  -5   5   5     3407.99     3404.04     72.53 o 
  -4   5   5     2782.74     2888.44     77.30 o 
  -3   5   5     2125.58     2046.48     40.01 o 
  -2   5   5     8578.48     8825.15     94.45 o 
  -1   5   5     5054.19     5268.62     72.27 o 
   0   5   5     1038.01      941.93     24.93 o 
   1   5   5     5017.51     5107.85     69.66 o 
   2   5   5     8552.62     8669.55     89.71 o 
   3   5   5     2218.77     2138.92     35.93 o 
   4   5   5     2884.87     2962.90     48.19 o 
   5   5   5     3481.37     3433.23     56.49 o 
   6   5   5     1764.31     1784.37     40.09 o 
   7   5   5     3706.34     3606.67     70.44 o 
   8   5   5     4094.12     4011.06     71.11 o 
   9   5   5     1391.15     1382.83     48.48 o 
  10   5   5      112.54      138.75     21.38 o 
  11   5   5      869.46      929.71     45.24 o 
 -11   6   5      532.48      540.38     40.11 o 
 -10   6   5     1020.33     1020.34     39.99 o 
  -9   6   5      942.30      919.04     36.76 o 
  -8   6   5     1641.17     1586.97     45.61 o 
  -7   6   5      712.25      677.51     29.46 o 
  -6   6   5     1454.35     1420.43     51.60 o 
  -5   6   5     3068.32     3110.95     59.69 o 
  -4   6   5     4298.11     4223.72     83.97 o 
  -3   6   5     4052.49     4119.61     62.86 o 
  -2   6   5     3056.93     3107.69     44.63 o 
  -1   6   5     3711.93     3727.83     59.18 o 
   0   6   5     4841.97     4875.78     71.14 o 
   1   6   5     3709.65     3682.07     84.12 o 
   2   6   5     3032.14     3048.27     44.29 o 
   3   6   5     3972.18     3941.75     57.22 o 
   4   6   5     4310.20     4295.39     63.43 o 
   5   6   5     2985.60     2928.16     52.21 o 
   6   6   5     1509.12     1473.43     36.44 o 
   7   6   5      655.59      643.53     28.42 o 
   8   6   5     1684.75     1588.18     50.71 o 
   9   6   5      940.60     1014.07     42.01 o 
  10   6   5      889.20      912.24     42.43 o 
  11   6   5      522.13      582.58     48.40 o 
 -10   7   5     1280.74     1396.89     48.68 o 
  -9   7   5      812.57      864.15     37.56 o 
  -8   7   5      166.58      174.98     20.06 o 
  -7   7   5     1835.70     1971.30     51.71 o 
  -6   7   5     1252.91     1293.97     39.87 o 
  -5   7   5     1035.69      973.95     33.52 o 
  -4   7   5     3678.13     3623.47     78.55 o 
  -3   7   5     6705.75     6666.19    111.72 o 
  -2   7   5     2072.02     2107.97     36.78 o 
  -1   7   5     3346.18     3270.88     49.55 o 
   0   7   5     4183.45     4096.32     75.67 o 
   1   7   5     3378.02     3358.95     81.29 o 
   2   7   5     2031.18     2055.97     62.37 o 
   3   7   5     6787.92     6810.28    136.12 o 
   4   7   5     3656.84     3550.44    116.21 o 
   5   7   5     1008.10      950.10     33.49 o 
   6   7   5     1339.84     1415.76     47.32 o 
   7   7   5     1925.17     2025.78     55.67 o 
   8   7   5      179.91      223.88     22.60 o 
   9   7   5      820.25      830.69     49.49 o 
  10   7   5     1418.64     1324.45     95.74 o 
  -9   8   5     1784.24     1755.66     61.22 o 
  -8   8   5     1389.33     1261.73     63.49 o 
  -7   8   5      259.51      230.33     22.30 o 
  -6   8   5      784.07      788.60     39.09 o 
  -5   8   5     4333.17     4074.87     95.96 o 
  -4   8   5      714.80      827.35     37.54 o 
  -3   8   5      438.02      433.70     32.85 o 
  -2   8   5     3443.74     3506.27     69.40 o 
  -1   8   5     5891.83     5832.65     83.44 o 
   0   8   5      385.08      411.03     23.28 o 
   1   8   5     5888.99     5465.33    119.54 o 
   2   8   5     3273.85     3277.75     99.23 o 
   3   8   5      457.54      472.85     32.73 o 
   4   8   5      786.52      899.09     44.01 o 
   5   8   5     4741.52     4593.37    108.93 o 
   6   8   5      743.61      698.59     71.44 o 
   7   8   5      264.33      327.74     32.24 o 
   8   8   5     1310.89     1343.02     91.22 o 
   9   8   5     1833.23     1899.31    112.64 o 
  -9   9   5      684.26      719.96     42.76 o 
  -8   9   5      824.14      820.18     56.11 o 
  -7   9   5     2268.74     2234.72     66.84 o 
  -6   9   5     1557.16     1472.03     54.18 o 
  -5   9   5      983.11      963.32     41.52 o 
  -4   9   5     1627.66     1648.69     52.49 o 
  -3   9   5     2379.32     2252.99     97.49 o 
  -2   9   5      231.05      290.52     21.63 o 
  -1   9   5     1829.35     1913.77     50.98 o 
   0   9   5     1549.68     1585.88     45.26 o 
   1   9   5     1841.68     1857.33     50.97 o 
   2   9   5      250.56      301.87     28.18 o 
   3   9   5     2702.95     2613.93     77.63 o 
   4   9   5     1668.63     1663.47     62.00 o 
   5   9   5      972.82      984.93     49.54 o 
   6   9   5     1643.49     1587.89     63.75 o 
   7   9   5     2214.72     2164.19    117.24 o 
   8   9   5      872.43      972.57     81.41 o 
   9   9   5      714.13      787.94     80.79 o 
  -8  10   5      393.88      392.39     38.72 o 
  -7  10   5      671.75      699.32     42.08 o 
  -6  10   5     1758.57     1792.17     74.95 o 
  -5  10   5     1113.62     1080.88     48.62 o 
  -4  10   5     1024.10     1019.88     43.29 o 
  -3  10   5     1334.24     1333.12     58.76 o 
  -2  10   5     2165.23     2068.62     73.79 o 
  -1  10   5     1178.83     1130.60     49.07 o 
   0  10   5     2603.87     2621.20     62.81 o 
   1  10   5     1166.60     1197.27     42.51 o 
   2  10   5     2125.49     2187.90     59.87 o 
   3  10   5     1294.98     1250.17     46.22 o 
   4  10   5     1115.20     1053.61     51.49 o 
   5  10   5     1134.40     1085.92     53.39 o 
   6  10   5     1690.66     1664.96    103.22 o 
   7  10   5      686.92      703.19     73.34 o 
   8  10   5      403.30      491.52     68.67 o 
  -6  11   5      743.39      787.58     43.26 o 
  -5  11   5      883.02      890.89     43.61 o 
  -4  11   5      749.65      751.35     39.05 o 
  -3  11   5      734.62      667.89     38.04 o 
  -2  11   5     2613.58     2745.43     88.62 o 
  -1  11   5     1087.48     1045.17     77.82 o 
   0  11   5      151.20      164.41     24.92 o 
   1  11   5     1126.70     1171.19     43.51 o 
   2  11   5     2554.25     2512.15     67.51 o 
   3  11   5      701.00      712.69     36.80 o 
   4  11   5      806.90      789.64     39.77 o 
   5  11   5      851.38      906.13     55.86 o 
   6  11   5      816.61      892.45     93.39 o 
  -5  12   5       91.06      112.81     23.09 o 
  -4  12   5      940.68      954.10     45.60 o 
  -3  12   5     1694.85     1684.89     59.20 o 
  -2  12   5      488.09      473.47     63.20 o 
  -1  12   5      759.17      770.44     70.71 o 
   0  12   5     2037.46     2000.47     74.05 o 
   1  12   5      784.71      812.78     47.44 o 
   2  12   5      469.20      473.08     32.40 o 
   3  12   5     1634.84     1690.87     58.20 o 
   4  12   5      919.95      913.57     44.32 o 
   5  12   5       92.46       83.50     27.95 o 
  -2  13   5      826.63      767.33     54.13 o 
  -1  13   5     1018.70     1075.11     59.57 o 
   0  13   5      108.24      123.14     27.37 o 
   1  13   5      944.99     1066.62     57.14 o 
   2  13   5      835.63      925.40     54.43 o 
   0   0   6    22614.65    22203.13    327.34 o 
   1   0   6     1808.55     2100.43     85.47 o 
   2   0   6      205.93      303.77     11.68 o 
   3   0   6      128.33      159.32     10.78 o 
   4   0   6    14082.20    14363.94    161.02 o 
   5   0   6      174.55      197.55     12.90 o 
   6   0   6     5995.00     5838.24     69.93 o 
   7   0   6      937.47      975.88     28.31 o 
   8   0   6     1151.70     1104.28     39.56 o 
   9   0   6      650.77      621.77     28.14 o 
  10   0   6     2160.50     2245.68     55.10 o 
  11   0   6       12.11        1.02     11.59 o 
  12   0   6      364.27      387.36     42.16 o 
 -12   1   6     2564.48     2567.13     96.29 o 
 -11   1   6      443.37      432.71     32.81 o 
 -10   1   6      409.38      458.63     26.95 o 
  -9   1   6      198.94      165.29     20.44 o 
  -8   1   6     5024.05     4954.66     78.78 o 
  -7   1   6     1270.06     1323.52     36.75 o 
  -6   1   6     6083.72     6190.49     74.74 o 
  -5   1   6     1145.76     1199.83     29.72 o 
  -4   1   6     5135.67     5219.29     72.28 o 
  -3   1   6     5935.72     6351.01     91.88 o 
  -2   1   6    11987.33    11890.70    132.74 o 
  -1   1   6     2982.93     3119.27     42.72 o 
   0   1   6      653.28      734.94     16.56 o 
   1   1   6     2869.78     2966.11     42.81 o 
   2   1   6    11759.21    11623.11    131.31 o 
   3   1   6     5618.87     5694.96    143.29 o 
   4   1   6     5250.83     5290.06     63.35 o 
   5   1   6     1190.71     1225.66     27.18 o 
   6   1   6     5969.04     6065.62     84.08 o 
   7   1   6     1195.96     1238.73     34.79 o 
   8   1   6     4849.99     4843.80     80.55 o 
   9   1   6      157.65      193.43     18.45 o 
  10   1   6      402.48      426.44     25.91 o 
  11   1   6      464.07      440.89     32.37 o 
  12   1   6     2503.99     2539.91    125.83 o 
 -12   2   6       94.81       71.49     34.00 o 
 -11   2   6     1158.62     1152.58     50.52 o 
 -10   2   6     3028.64     3080.02     76.31 o 
  -9   2   6     1637.46     1620.33     43.30 o 
  -8   2   6     1164.04     1107.13     33.92 o 
  -7   2   6     1017.44      948.81     25.75 o 
  -6   2   6     4021.47     4062.28     64.35 o 
  -5   2   6     6495.61     6119.44    201.74 o 
  -4   2   6     5541.43     5639.78     77.47 o 
  -3   2   6      632.74      617.98     31.51 o 
  -2   2   6     1351.81     1388.00     37.67 o 
  -1   2   6     7818.13     8116.57     96.37 o 
   0   2   6     7415.30     7065.68     85.82 o 
   1   2   6     8024.56     8239.00     94.33 o 
   2   2   6     1391.83     1392.92     22.44 o 
   3   2   6      734.88      732.49     21.16 o 
   4   2   6     5549.89     5503.75     61.55 o 
   5   2   6     6348.46     6021.72    124.87 o 
   6   2   6     4029.65     4086.73     65.86 o 
   7   2   6     1064.16     1031.27     31.27 o 
   8   2   6     1160.31     1125.58     34.55 o 
   9   2   6     1712.92     1694.52     45.03 o 
  10   2   6     2922.92     2993.60     64.62 o 
  11   2   6     1160.65     1174.40     48.45 o 
  12   2   6       68.16       77.51     19.88 o 
 -11   3   6      655.69      735.04     42.26 o 
 -10   3   6       31.78       34.71     20.05 o 
  -9   3   6     1529.60     1501.64     42.22 o 
  -8   3   6      450.43      451.42     20.35 o 
  -7   3   6     7616.94     7362.95     92.05 o 
  -6   3   6      418.73      467.09     18.66 o 
  -5   3   6      267.88      247.66     18.98 o 
  -4   3   6     1070.86      994.00     32.78 o 
  -3   3   6    10757.97    10419.79    135.84 o 
  -2   3   6     2974.72     2960.67     47.98 o 
  -1   3   6     7240.85     7318.23     89.59 o 
   0   3   6      619.92      653.28     19.46 o 
   1   3   6     7150.71     7163.47     92.94 o 
   2   3   6     2995.80     2973.13     37.63 o 
   3   3   6    10436.01    10142.00    104.14 o 
   4   3   6     1101.97     1058.37     25.92 o 
   5   3   6      250.09      238.32     14.72 o 
   6   3   6      497.38      512.03     22.20 o 
   7   3   6     7649.94     7479.71    104.10 o 
   8   3   6      357.05      371.09     23.55 o 
   9   3   6     1498.27     1447.94     41.73 o 
  10   3   6       29.07       34.18     15.27 o 
  11   3   6      643.79      673.83     39.58 o 
 -11   4   6     1549.04     1537.48    109.91 o 
 -10   4   6       62.55       67.29     18.46 o 
  -9   4   6     2641.03     2733.36     59.18 o 
  -8   4   6       92.53      102.09     14.89 o 
  -7   4   6     1212.62     1193.10     35.07 o 
  -6   4   6     2269.08     2141.60     46.56 o 
  -5   4   6    17683.97    17308.52    235.17 o 
  -4   4   6      456.05      454.31     24.28 o 
  -3   4   6     1266.53     1287.48     27.29 o 
  -2   4   6      440.89      432.31     16.71 o 
  -1   4   6    11180.57    11030.40    128.63 o 
   0   4   6      651.96      801.69     22.55 o 
   1   4   6    11247.40    10895.40    147.01 o 
   2   4   6      462.31      466.65     11.74 o 
   3   4   6     1268.10     1292.77     22.54 o 
   4   4   6      476.41      459.03     17.23 o 
   5   4   6    18067.22    17359.46    197.13 o 
   6   4   6     2326.15     2244.80     45.83 o 
   7   4   6     1218.42     1181.49     34.77 o 
   8   4   6       89.80       96.47     13.70 o 
   9   4   6     2639.97     2625.93     57.56 o 
  10   4   6       63.28       55.70     17.01 o 
  11   4   6     1535.85     1625.04     57.56 o 
 -11   5   6     1209.73     1067.57     83.59 o 
 -10   5   6      161.08      144.33     23.32 o 
  -9   5   6     1131.64     1185.11     40.12 o 
  -8   5   6      632.14      677.07     29.56 o 
  -7   5   6     5778.78     5691.09     91.07 o 
  -6   5   6      257.04      265.33     18.85 o 
  -5   5   6      212.37      194.47     23.53 o 
  -4   5   6      444.78      425.96     24.88 o 
  -3   5   6    11030.14    10935.50    132.22 o 
  -2   5   6     2154.57     2211.37     41.85 o 
  -1   5   6     3120.52     3008.96     49.88 o 
   0   5   6      590.90      588.01     20.83 o 
   1   5   6     2930.81     2715.20     54.84 o 
   2   5   6     2253.15     2292.25     30.58 o 
   3   5   6    11195.30    11228.60    128.05 o 
   4   5   6      503.93      525.43     18.46 o 
   5   5   6      225.64      256.78     15.31 o 
   6   5   6      266.20      252.14     16.64 o 
   7   5   6     5754.40     5596.94     77.38 o 
   8   5   6      695.51      697.01     33.31 o 
   9   5   6     1086.97     1025.35     42.29 o 
  10   5   6      159.55      174.01     23.16 o 
  11   5   6     1252.68     1247.69     51.13 o 
 -10   6   6     1899.94     1960.49     67.42 o 
  -9   6   6     1533.29     1546.66     47.56 o 
  -8   6   6      743.09      705.47     31.72 o 
  -7   6   6      277.42      303.35     21.97 o 
  -6   6   6     3609.81     3497.28     66.79 o 
  -5   6   6     4196.49     4124.89    122.72 o 
  -4   6   6     2968.59     2859.79     66.54 o 
  -3   6   6      564.63      573.18     21.31 o 
  -2   6   6     2344.37     2404.95     38.54 o 
  -1   6   6     3637.35     3576.62     58.43 o 
   0   6   6     5210.63     5123.23     75.24 o 
   1   6   6     3542.52     3376.71     65.43 o 
   2   6   6     2355.04     2402.16     67.56 o 
   3   6   6      560.37      581.99     33.22 o 
   4   6   6     2765.22     2734.03     57.18 o 
   5   6   6     4077.83     4073.96     77.55 o 
   6   6   6     3387.16     3257.94     70.97 o 
   7   6   6      287.09      281.32     22.96 o 
   8   6   6      778.26      784.31     30.88 o 
   9   6   6     1635.65     1624.49     67.63 o 
  10   6   6     1897.46     1910.40     77.65 o 
 -10   7   6       49.06       51.25     17.51 o 
  -9   7   6       12.06        8.98     12.74 o 
  -8   7   6     3097.07     3040.43     69.00 o 
  -7   7   6     1134.64     1116.27     39.39 o 
  -6   7   6     3473.12     3527.72     69.91 o 
  -5   7   6      192.53      196.95     21.70 o 
  -4   7   6     1699.03     1651.91     51.05 o 
  -3   7   6     1192.29     1229.70     43.00 o 
  -2   7   6     7099.77     7074.69     98.72 o 
  -1   7   6     1237.52     1271.04     29.15 o 
   0   7   6      110.59      125.24     15.36 o 
   1   7   6     1282.16     1253.17     47.99 o 
   2   7   6     7257.66     7207.48    173.98 o 
   3   7   6     1216.65     1228.37     49.25 o 
   4   7   6     1585.98     1540.86     57.98 o 
   5   7   6      189.12      209.03     30.57 o 
   6   7   6     3412.60     3276.33    146.28 o 
   7   7   6     1187.28     1231.64     81.30 o 
   8   7   6     3233.64     3473.97    103.15 o 
   9   7   6       22.47      -33.65     24.20 o 
  10   7   6       50.32       52.18     34.76 o 
  -9   8   6      179.22      191.20     23.69 o 
  -8   8   6      467.17      482.48     30.48 o 
  -7   8   6      334.03      338.84     25.52 o 
  -6   8   6     3074.26     3099.62     67.55 o 
  -5   8   6      221.88      202.96     19.81 o 
  -4   8   6     5164.17     4984.30    100.29 o 
  -3   8   6      471.99      468.15     29.71 o 
  -2   8   6      316.91      301.58     21.28 o 
  -1   8   6      170.27      152.16     14.02 o 
   0   8   6     6937.52     6953.24    281.83 o 
   1   8   6      141.38      140.45     20.59 o 
   2   8   6      242.53      227.51     25.68 o 
   3   8   6      438.50      541.41     35.15 o 
   4   8   6     4760.61     4572.87    113.30 o 
   5   8   6      214.85      220.14     26.90 o 
   6   8   6     3149.26     3064.71     91.49 o 
   7   8   6      313.14      365.62     34.53 o 
   8   8   6      499.27      495.82     62.47 o 
   9   8   6      187.18      163.85     48.03 o 
  -8   9   6     2170.79     2243.00     70.00 o 
  -7   9   6      613.30      646.11     45.22 o 
  -6   9   6     1669.61     1574.41     62.68 o 
  -5   9   6      742.88      810.31     49.80 o 
  -4   9   6     1930.33     1863.92     70.61 o 
  -3   9   6     1458.10     1339.02     58.22 o 
  -2   9   6     3956.03     3958.79    106.28 o 
  -1   9   6      486.22      487.52     27.60 o 
   0   9   6     1240.33     1216.26     40.28 o 
   1   9   6      477.45      538.68     28.77 o 
   2   9   6     4054.05     4199.02    104.40 o 
   3   9   6     1370.18     1372.25     56.27 o 
   4   9   6     1934.32     1905.23     68.37 o 
   5   9   6      730.07      730.97    128.74 o 
   6   9   6     1674.70     1605.32     65.98 o 
   7   9   6      653.50      656.14     45.42 o 
   8   9   6     2176.18     2170.70    122.96 o 
  -7  10   6      314.28      393.67     33.68 o 
  -6  10   6      904.31      931.87     49.02 o 
  -5  10   6     1674.01     1796.22     59.03 o 
  -4  10   6     2399.13     2534.61     69.41 o 
  -3  10   6      317.95      293.22     32.84 o 
  -2  10   6      142.62      154.24     25.69 o 
  -1  10   6     2718.97     2726.57     81.06 o 
   0  10   6     3161.92     3236.26     90.59 o 
   1  10   6     2793.96     2868.42     68.72 o 
   2  10   6      167.71      173.00     21.33 o 
   3  10   6      331.79      422.94     35.81 o 
   4  10   6     2359.22     2247.76    125.17 o 
   5  10   6     1566.56     1653.43     68.10 o 
   6  10   6      778.87      848.58     50.45 o 
   7  10   6      327.89      353.03     57.63 o 
  -6  11   6      174.45      182.33     26.24 o 
  -5  11   6       49.34       72.42     20.28 o 
  -4  11   6      415.54      441.40     33.10 o 
  -3  11   6     2404.42     2434.77     70.50 o 
  -2  11   6      730.34      725.79     47.19 o 
  -1  11   6     1864.83     1885.21    106.13 o 
   0  11   6      158.64      170.88     25.94 o 
   1  11   6     1872.76     1811.50     81.08 o 
   2  11   6      810.35      815.44     51.54 o 
   3  11   6     2423.00     2574.72     70.80 o 
   4  11   6      418.80      397.55     31.71 o 
   5  11   6       60.19       87.91     23.54 o 
   6  11   6      192.37      174.42     46.77 o 
  -4  12   6       20.69       27.14     17.06 o 
  -3  12   6      423.15      439.87     33.78 o 
  -2  12   6      124.63      173.67     35.41 o 
  -1  12   6     2391.35     2438.97    127.89 o 
   0  12   6       99.41       69.56     30.61 o 
   1  12   6     2347.55     2434.54     84.38 o 
   2  12   6      117.20       97.75     23.98 o 
   3  12   6      450.23      474.08     33.86 o 
   4  12   6       31.11       38.36     18.14 o 
   1   0   7    14760.57    14804.23    350.87 o 
   2   0   7      270.85      386.54     16.04 o 
   3   0   7      897.24      864.33     20.71 o 
   4   0   7      805.18      854.76     25.47 o 
   5   0   7    10257.13    10161.37    125.87 o 
   6   0   7     1501.10     1589.80     29.86 o 
   7   0   7     2219.52     2108.22     54.57 o 
   8   0   7       18.24       25.57     12.70 o 
   9   0   7     3476.83     3517.24     78.81 o 
  10   0   7        9.04       19.10     11.94 o 
  11   0   7     2369.34     2337.96     69.09 o 
 -11   1   7      576.45      632.81     49.88 o 
 -10   1   7      189.17      208.87     21.05 o 
  -9   1   7     2674.39     2629.00     68.41 o 
  -8   1   7      499.16      494.16     29.14 o 
  -7   1   7     4831.09     4671.86     75.53 o 
  -6   1   7     1184.59     1260.73     32.98 o 
  -5   1   7     1356.83     1481.44     33.89 o 
  -4   1   7     2176.43     2198.88     41.33 o 
  -3   1   7    18687.32    18845.53    237.30 o 
  -2   1   7     4920.82     5153.49     69.37 o 
  -1   1   7     6686.16     6702.22     69.29 o 
   0   1   7       58.19       51.81      6.54 o 
   1   1   7     6524.35     6519.95     81.26 o 
   2   1   7     4878.33     5062.83     67.04 o 
   3   1   7    18449.19    18824.30    207.19 o 
   4   1   7     2239.45     2174.94     39.78 o 
   5   1   7     1277.08     1350.17     30.03 o 
   6   1   7     1318.39     1386.84     40.84 o 
   7   1   7     5141.27     4911.23     97.69 o 
   8   1   7      466.14      470.16     24.51 o 
   9   1   7     2710.86     2755.30     59.83 o 
  10   1   7      193.49      193.94     20.21 o 
  11   1   7      566.57      604.50     31.39 o 
 -11   2   7     1769.29     1837.91     64.36 o 
 -10   2   7     3118.50     3111.10     77.72 o 
  -9   2   7     2785.62     2825.46     71.81 o 
  -8   2   7      572.89      607.68     26.29 o 
  -7   2   7      529.63      523.58     20.04 o 
  -6   2   7     4295.51     4150.34     68.69 o 
  -5   2   7     4424.38     4198.61     77.67 o 
  -4   2   7     3840.33     3808.57     60.07 o 
  -3   2   7     2488.65     2567.58     45.69 o 
  -2   2   7     2898.75     3082.19     47.19 o 
  -1   2   7     3736.05     3761.26     65.35 o 
   0   2   7     6434.20     6231.31     79.69 o 
   1   2   7     3915.24     3861.33     52.87 o 
   2   2   7     2948.54     3091.10     40.43 o 
   3   2   7     2604.35     2637.21     36.05 o 
   4   2   7     3775.87     3642.04     46.13 o 
   5   2   7     4100.79     3954.70     77.17 o 
   6   2   7     4472.52     4304.34     69.18 o 
   7   2   7      571.27      551.01     24.19 o 
   8   2   7      581.08      585.33     26.22 o 
   9   2   7     2880.43     2815.90     60.70 o 
  10   2   7     2964.52     2896.72     93.87 o 
  11   2   7     1776.12     1761.37     59.80 o 
 -11   3   7      214.70      225.39     46.54 o 
 -10   3   7       92.36      108.23     27.90 o 
  -9   3   7      496.91      478.65     31.23 o 
  -8   3   7     4632.86     4435.36    138.41 o 
  -7   3   7      851.33      893.01     26.32 o 
  -6   3   7     3074.59     3083.60     57.62 o 
  -5   3   7     1442.59     1438.47     42.20 o 
  -4   3   7     1720.17     1675.78     44.65 o 
  -3   3   7     3170.97     3084.00     62.41 o 
  -2   3   7    12018.51    11916.83    136.31 o 
  -1   3   7     1572.06     1623.13     40.32 o 
   0   3   7     1153.02     1173.47     27.64 o 
   1   3   7     1611.60     1615.37     55.72 o 
   2   3   7    11824.73    11663.29    132.64 o 
   3   3   7     3290.53     3288.05     50.47 o 
   4   3   7     1864.28     1882.07     31.27 o 
   5   3   7     1516.02     1526.69     35.18 o 
   6   3   7     3076.26     2961.01     49.64 o 
   7   3   7      776.17      805.66     28.71 o 
   8   3   7     4678.05     4651.72     78.19 o 
   9   3   7      493.70      454.92     25.26 o 
  10   3   7       77.14       80.45     15.79 o 
  11   3   7      219.00      237.85     33.58 o 
 -11   4   7      186.93      151.16     31.75 o 
 -10   4   7     2878.20     3022.73    231.98 o 
  -9   4   7       88.02      117.69     19.78 o 
  -8   4   7      943.58      943.93     33.07 o 
  -7   4   7      958.18      939.46     31.94 o 
  -6   4   7     2891.29     2807.46     65.37 o 
  -5   4   7      332.27      308.64     22.16 o 
  -4   4   7    10151.36     9978.86    183.36 o 
  -3   4   7     3371.62     3295.34     52.31 o 
  -2   4   7      704.80      647.13     21.09 o 
  -1   4   7      600.91      648.38     21.18 o 
   0   4   7    18232.01    18092.02    199.95 o 
   1   4   7      608.79      606.52     24.33 o 
   2   4   7      793.27      720.82     14.89 o 
   3   4   7     3431.57     3381.35     43.60 o 
   4   4   7    10420.17    10203.00    123.04 o 
   5   4   7      343.71      367.15     17.98 o 
   6   4   7     2590.03     2483.16     51.64 o 
   7   4   7     1029.13      975.26     28.34 o 
   8   4   7      909.69      907.89     32.16 o 
   9   4   7      102.38      149.92     17.19 o 
  10   4   7     2870.20     2891.06     75.89 o 
  11   4   7      194.17      235.40     27.34 o 
 -11   5   7      225.98      218.69     36.95 o 
 -10   5   7      326.36      306.13     30.49 o 
  -9   5   7      294.45      329.88     24.02 o 
  -8   5   7     4017.03     4009.37     75.81 o 
  -7   5   7      532.77      535.36     26.07 o 
  -6   5   7     2898.36     2780.34     68.83 o 
  -5   5   7     2448.19     2402.99     61.15 o 
  -4   5   7     1245.93     1167.04     39.54 o 
  -3   5   7     2011.73     2034.29     39.77 o 
  -2   5   7     7156.14     7266.40     97.11 o 
  -1   5   7      684.30      684.55     23.10 o 
   0   5   7      349.51      350.95     17.53 o 
   1   5   7      618.45      603.57     25.21 o 
   2   5   7     7337.09     7512.35    111.19 o 
   3   5   7     2106.81     2108.18     37.13 o 
   4   5   7     1017.06      967.89     25.43 o 
   5   5   7     2525.87     2474.86     46.40 o 
   6   5   7     3022.01     2932.41     66.60 o 
   7   5   7      472.21      494.43     21.16 o 
   8   5   7     4003.48     3994.34     65.20 o 
   9   5   7      313.21      357.51     35.96 o 
  10   5   7      350.09      342.92     37.51 o 
  11   5   7      223.30      226.34     35.51 o 
 -10   6   7     1919.61     2008.49     68.89 o 
  -9   6   7     1182.39     1183.63     42.01 o 
  -8   6   7      436.00      382.72     25.36 o 
  -7   6   7      375.95      372.76     24.12 o 
  -6   6   7     1072.28     1086.19     36.38 o 
  -5   6   7     3818.53     3631.69     82.14 o 
  -4   6   7     3712.32     3746.43     79.96 o 
  -3   6   7      950.24      912.57     36.06 o 
  -2   6   7      727.51      734.26     33.49 o 
  -1   6   7     3875.68     3847.83     63.01 o 
   0   6   7     5500.73     5388.12     79.72 o 
   1   6   7     3695.63     3657.23     70.57 o 
   2   6   7      683.04      684.08     27.61 o 
   3   6   7      882.75      913.12     42.15 o 
   4   6   7     3573.39     3606.85     93.53 o 
   5   6   7     4171.65     4171.02    102.33 o 
   6   6   7     1170.20     1177.15     52.75 o 
   7   6   7      371.39      383.10     34.62 o 
   8   6   7      461.10      486.15     31.13 o 
   9   6   7     1078.57     1186.17     88.29 o 
  10   6   7     1944.44     1961.86    117.23 o 
 -10   7   7      158.72      181.77     27.69 o 
  -9   7   7     1015.71      972.67     40.11 o 
  -8   7   7      674.42      683.44     33.81 o 
  -7   7   7     3542.87     3465.31     73.86 o 
  -6   7   7      501.62      501.47     27.63 o 
  -5   7   7      206.91      196.24     22.61 o 
  -4   7   7      924.23      933.97     39.60 o 
  -3   7   7     4999.03     4733.38     94.06 o 
  -2   7   7     1233.22     1204.03     33.64 o 
  -1   7   7     2783.58     2786.44     53.93 o 
   0   7   7      188.58      229.40     19.36 o 
   1   7   7     2764.59     2801.94     61.28 o 
   2   7   7     1247.25     1171.76     74.83 o 
   3   7   7     4896.30     4671.60    110.40 o 
   4   7   7     1051.51     1130.09     49.78 o 
   5   7   7      188.86      199.95     26.26 o 
   6   7   7      506.96      488.86     40.37 o 
   7   7   7     3553.36     3648.57    104.08 o 
   8   7   7      646.78      728.38     47.17 o 
   9   7   7      957.13      968.73     82.83 o 
  10   7   7      136.54      214.94     51.83 o 
  -9   8   7     2295.02     2383.85     75.07 o 
  -8   8   7      444.21      424.56     34.24 o 
  -7   8   7      535.40      495.94     29.72 o 
  -6   8   7      422.19      408.21     26.64 o 
  -5   8   7     5383.64     5225.71    108.53 o 
  -4   8   7      302.40      331.58     27.30 o 
  -3   8   7      675.06      694.71     34.90 o 
  -2   8   7     1122.12     1146.56     61.40 o 
  -1   8   7     4441.44     4263.88     73.33 o 
   0   8   7      267.10      291.81     32.90 o 
   1   8   7     4685.67     4519.31    105.97 o 
   2   8   7      951.96      956.84     45.94 o 
   3   8   7      686.66      780.86     53.06 o 
   4   8   7      255.15      306.09     30.19 o 
   5   8   7     5359.03     5182.65    264.00 o 
   6   8   7      351.82      346.57     57.80 o 
   7   8   7      542.59      499.68     40.72 o 
   8   8   7      371.69      340.29     36.27 o 
   9   8   7     2331.00     2526.95    135.42 o 
  -8   9   7      266.06      300.68     27.27 o 
  -7   9   7     2117.04     2082.51     63.56 o 
  -6   9   7      444.74      407.72     28.30 o 
  -5   9   7       56.51       63.95     15.69 o 
  -4   9   7      513.43      557.20     35.44 o 
  -3   9   7     6155.06     5985.80    144.75 o 
  -2   9   7      981.30      912.05     48.81 o 
  -1   9   7     2983.43     3033.50    120.67 o 
   0   9   7      344.90      340.64     30.19 o 
   1   9   7     2743.78     2642.16     81.56 o 
   2   9   7      942.96      918.29     54.77 o 
   3   9   7     6250.81     6008.41    137.49 o 
   4   9   7      545.85      590.45     40.10 o 
   5   9   7       36.30       46.79     18.53 o 
   6   9   7      459.35      398.89     37.08 o 
   7   9   7     2075.21     2056.64    110.65 o 
   8   9   7      204.80      146.39     44.70 o 
  -7  10   7      293.90      360.85     34.57 o 
  -6  10   7     1560.64     1585.02     57.83 o 
  -5  10   7     1503.05     1528.98     57.27 o 
  -4  10   7     1238.61     1284.84     61.77 o 
  -3  10   7      564.85      519.81     41.29 o 
  -2  10   7      350.60      344.71     34.62 o 
  -1  10   7     2540.69     2509.93    121.67 o 
   0  10   7     1043.20     1022.75     79.74 o 
   1  10   7     2490.21     2423.87     79.80 o 
   2  10   7      320.11      387.42     34.61 o 
   3  10   7      545.25      534.75     47.04 o 
   4  10   7     1310.57     1262.84     58.93 o 
   5  10   7     1610.74     1663.40     68.99 o 
   6  10   7     1507.99     1469.20     67.32 o 
   7  10   7      265.86      269.91     54.49 o 
  -5  11   7      513.26      524.68     37.03 o 
  -4  11   7     1195.47     1237.12     51.07 o 
  -3  11   7      571.55      521.55     92.45 o 
  -2  11   7     3396.43     3247.63    103.57 o 
  -1  11   7      322.27      378.86     54.13 o 
   0  11   7       25.32       36.53     27.47 o 
   1  11   7      310.66      356.65     43.13 o 
   2  11   7     3403.83     3496.66     83.48 o 
   3  11   7      562.74      653.22     37.72 o 
   4  11   7     1235.69     1227.62     60.99 o 
   5  11   7      525.02      513.10     43.24 o 
  -3  12   7      308.74      338.14     45.31 o 
  -2  12   7      228.50      175.84     44.72 o 
  -1  12   7      162.45      183.94     45.23 o 
   0  12   7     2228.89     2171.59    119.96 o 
   1  12   7      140.16      164.51     28.78 o 
   2  12   7      244.11      257.03     33.87 o 
   3  12   7      334.67      390.23     39.70 o 
   0   0   8    24235.92    24878.68    651.60 o 
   1   0   8     4016.35     3869.34     66.31 o 
   2   0   8      665.66      667.55     21.22 o 
   3   0   8     4650.48     4413.13     58.23 o 
   4   0   8     5956.17     6113.20     83.22 o 
   5   0   8      616.86      662.31     24.99 o 
   6   0   8     1468.81     1399.17     35.95 o 
   7   0   8     5970.38     5912.86    105.96 o 
   8   0   8      709.03      688.58     33.39 o 
   9   0   8     1349.93     1357.41     58.84 o 
  10   0   8     1900.51     2046.92     54.51 o 
  11   0   8      881.10      922.56     43.87 o 
 -11   1   8      538.31      594.85     33.09 o 
 -10   1   8      117.69      143.71     25.43 o 
  -9   1   8     1595.31     1566.62     52.40 o 
  -8   1   8     2255.42     2274.85     61.74 o 
  -7   1   8      972.38     1068.34     32.11 o 
  -6   1   8     2897.04     2872.87     54.31 o 
  -5   1   8     3694.66     3674.38     61.26 o 
  -4   1   8     2388.24     2340.56     55.58 o 
  -3   1   8      357.79      278.98     32.84 o 
  -2   1   8     4955.66     4845.59     69.42 o 
  -1   1   8    11554.03    11792.25    122.20 o 
   0   1   8      638.04      634.72     17.44 o 
   1   1   8    11657.08    11933.53    136.12 o 
   2   1   8     5112.64     5075.07     68.83 o 
   3   1   8      331.48      290.03     13.92 o 
   4   1   8     2304.03     2245.21     42.59 o 
   5   1   8     3739.11     3727.32     58.30 o 
   6   1   8     3058.25     3149.95     66.44 o 
   7   1   8     1025.22     1042.00     53.97 o 
   8   1   8     2306.62     2312.15     53.16 o 
   9   1   8     1645.07     1590.90     45.45 o 
  10   1   8      131.73      131.22     17.88 o 
  11   1   8      608.34      623.04     32.97 o 
 -11   2   8      790.68      792.08     44.59 o 
 -10   2   8      580.49      615.99     36.13 o 
  -9   2   8     1085.37     1074.95     43.87 o 
  -8   2   8     1841.56     1747.72     53.75 o 
  -7   2   8     1666.67     1607.97     34.88 o 
  -6   2   8     4687.32     4660.17     76.07 o 
  -5   2   8     3639.73     3766.47     74.47 o 
  -4   2   8     2457.72     2455.61     46.65 o 
  -3   2   8     3750.76     3852.05     60.45 o 
  -2   2   8     2319.80     2251.32     39.36 o 
  -1   2   8     3634.76     3586.06     99.78 o 
   0   2   8     3704.26     3529.27     54.27 o 
   1   2   8     3580.82     3504.58     46.09 o 
   2   2   8     2220.66     2102.97     32.82 o 
   3   2   8     3652.32     3689.11     48.38 o 
   4   2   8     2348.55     2269.97     34.63 o 
   5   2   8     3500.75     3593.97     72.34 o 
   6   2   8     4596.51     4424.98    106.97 o 
   7   2   8     1605.14     1526.30     40.23 o 
   8   2   8     1847.50     1832.79     46.36 o 
   9   2   8     1194.25     1212.01     39.23 o 
  10   2   8      597.09      630.38     31.08 o 
  11   2   8      857.52      912.68     44.30 o 
 -11   3   8      547.94      567.43     81.30 o 
 -10   3   8     1780.19     1790.61     59.42 o 
  -9   3   8      905.45      967.37     49.25 o 
  -8   3   8      674.10      743.36     36.06 o 
  -7   3   8     2264.03     2289.33     44.27 o 
  -6   3   8     1450.62     1529.28     46.75 o 
  -5   3   8      612.63      601.45     36.05 o 
  -4   3   8     2661.27     2718.22     60.79 o 
  -3   3   8     6276.26     6117.72    100.98 o 
  -2   3   8     1773.59     1785.29     35.55 o 
  -1   3   8     3431.12     3365.00     54.01 o 
   0   3   8     7431.39     7236.15     93.63 o 
   1   3   8     3572.40     3522.38    104.67 o 
   2   3   8     1733.82     1745.59     32.54 o 
   3   3   8     6195.51     6154.53     79.96 o 
   4   3   8     2663.38     2878.78     57.69 o 
   5   3   8      657.67      652.93     25.69 o 
   6   3   8     1686.79     1697.90     36.37 o 
   7   3   8     2252.05     2296.96     59.61 o 
   8   3   8      648.12      670.15     28.81 o 
   9   3   8      905.23      949.21     34.79 o 
  10   3   8     1730.54     1708.88     48.98 o 
  11   3   8      591.42      616.42     38.44 o 
 -11   4   8     1162.36     1285.47     69.63 o 
 -10   4   8       61.48       64.54     24.12 o 
  -9   4   8     1684.19     1689.04     87.95 o 
  -8   4   8     3003.70     3047.59     62.44 o 
  -7   4   8      423.52      484.84     24.41 o 
  -6   4   8     1257.30     1219.41     42.36 o 
  -5   4   8     3421.49     3360.53     72.88 o 
  -4   4   8      182.54      183.42     18.40 o 
  -3   4   8      236.69      228.68     13.53 o 
  -2   4   8     6179.51     6296.08     84.70 o 
  -1   4   8     3073.15     2937.07     51.17 o 
   0   4   8        0.34        2.61      8.03 o 
   1   4   8     3109.13     3101.12     60.12 o 
   2   4   8     6028.31     6006.25     68.06 o 
   3   4   8      166.11      161.41      9.37 o 
   4   4   8       83.00       88.31     10.16 o 
   5   4   8     3358.25     3315.08     57.02 o 
   6   4   8     1197.06     1136.18     32.68 o 
   7   4   8      396.99      394.56     20.63 o 
   8   4   8     2954.96     2949.25     75.68 o 
   9   4   8     1712.97     1712.83     46.80 o 
  10   4   8       49.06       50.37     51.57 o 
  11   4   8     1142.68     1266.80    119.87 o 
 -10   5   8     1762.45     1794.83     81.32 o 
  -9   5   8     1117.18     1108.23     58.06 o 
  -8   5   8     1180.52     1164.69     47.46 o 
  -7   5   8     2898.28     2931.62     61.95 o 
  -6   5   8     1887.93     1972.15     57.01 o 
  -5   5   8     1509.39     1457.29     56.17 o 
  -4   5   8     1980.52     1958.84     54.03 o 
  -3   5   8     4060.10     4022.09     63.56 o 
  -2   5   8     1966.87     1959.72     40.70 o 
  -1   5   8     2568.53     2512.04     47.79 o 
   0   5   8     3723.07     3832.80     62.68 o 
   1   5   8     2618.39     2534.77     55.20 o 
   2   5   8     1901.58     1887.47     53.43 o 
   3   5   8     4160.94     4145.80    181.99 o 
   4   5   8     2004.84     1988.34     65.74 o 
   5   5   8     1403.52     1384.09     56.33 o 
   6   5   8     1772.43     1820.81     77.04 o 
   7   5   8     2955.38     2971.81     61.17 o 
   8   5   8     1124.37     1143.05     38.31 o 
   9   5   8     1142.30     1221.34     58.86 o 
  10   5   8     1759.88     1864.62    111.31 o 
 -10   6   8     1020.30     1068.64     50.96 o 
  -9   6   8      913.29      936.58     38.11 o 
  -8   6   8      607.53      594.48     30.69 o 
  -7   6   8     2278.14     2245.73     55.37 o 
  -6   6   8     2470.17     2379.73     66.08 o 
  -5   6   8     3337.59     3356.57     78.39 o 
  -4   6   8     2070.60     2076.44     70.53 o 
  -3   6   8     2633.44     2664.27     65.19 o 
  -2   6   8     3353.84     3318.71     58.53 o 
  -1   6   8     1989.13     1947.15     42.98 o 
   0   6   8     1359.90     1349.77     40.50 o 
   1   6   8     2050.07     1996.29     49.55 o 
   2   6   8     3307.45     3195.80     87.95 o 
   3   6   8     2661.24     2683.45     77.71 o 
   4   6   8     2185.34     2067.66     68.61 o 
   5   6   8     3360.16     3340.66    141.61 o 
   6   6   8     2516.68     2327.44     78.38 o 
   7   6   8     2398.54     2377.63     81.37 o 
   8   6   8      591.37      669.98     36.74 o 
   9   6   8      873.12      891.70     79.48 o 
  10   6   8     1106.98     1183.54     92.90 o 
  -9   7   8      670.58      719.25     42.04 o 
  -8   7   8     1277.82     1316.41     45.35 o 
  -7   7   8      853.01      798.18     34.49 o 
  -6   7   8      577.87      612.70     48.86 o 
  -5   7   8     3117.15     3108.29     77.33 o 
  -4   7   8     1719.06     1722.36     54.47 o 
  -3   7   8      721.14      710.69     41.12 o 
  -2   7   8     3461.66     3414.42     62.60 o 
  -1   7   8     5168.50     5076.03     80.56 o 
   0   7   8      885.57      833.49     33.59 o 
   1   7   8     5086.68     5040.91     91.72 o 
   2   7   8     3483.54     3482.92    114.36 o 
   3   7   8      694.36      733.85     41.27 o 
   4   7   8     1710.39     1703.31     63.89 o 
   5   7   8     3058.37     2993.36    182.39 o 
   6   7   8      486.97      499.63     39.92 o 
   7   7   8      849.40      898.66     51.23 o 
   8   7   8     1352.55     1358.44     50.78 o 
   9   7   8      661.27      698.34     50.17 o 
  -8   8   8      575.83      604.74     51.00 o 
  -7   8   8     2174.14     2172.75     80.90 o 
  -6   8   8     1307.12     1331.56     44.68 o 
  -5   8   8        5.32       13.79     13.11 o 
  -4   8   8     2291.85     2314.94     66.21 o 
  -3   8   8     3813.00     3704.00     85.92 o 
  -2   8   8      514.65      486.65     30.48 o 
  -1   8   8     1895.10     1829.52     45.14 o 
   0   8   8     5403.91     5186.26     96.60 o 
   1   8   8     1875.07     1837.37    118.32 o 
   2   8   8      463.94      401.69     39.10 o 
   3   8   8     3854.82     3859.78    101.95 o 
   4   8   8     2273.44     2130.56     74.78 o 
   5   8   8        5.40       -6.73     14.86 o 
   6   8   8     1460.81     1428.18     99.52 o 
   7   8   8     2355.66     2311.85     83.93 o 
   8   8   8      634.47      631.83     47.19 o 
  -8   9   8     1109.58     1136.36     45.90 o 
  -7   9   8      454.61      514.02     32.43 o 
  -6   9   8     1424.78     1381.45     61.77 o 
  -5   9   8     1217.42     1267.19     64.21 o 
  -4   9   8     1077.98      990.24     53.48 o 
  -3   9   8      528.26      562.31     35.06 o 
  -2   9   8     1824.76     1845.91     75.79 o 
  -1   9   8     2139.29     2058.78     74.79 o 
   0   9   8      259.10      306.45     29.53 o 
   1   9   8     2311.52     2225.21     73.43 o 
   2   9   8     1735.50     1677.51     65.35 o 
   3   9   8      458.92      411.73     35.40 o 
   4   9   8     1049.51     1099.92     54.92 o 
   5   9   8     1271.85     1236.46     76.81 o 
   6   9   8     1421.30     1432.68     65.61 o 
   7   9   8      488.84      533.91     44.92 o 
   8   9   8     1048.65     1049.44     80.84 o 
  -6  10   8      976.72     1021.96     48.15 o 
  -5  10   8      670.39      667.34     39.42 o 
  -4  10   8      684.01      764.82     92.65 o 
  -3  10   8     1029.24     1043.92     61.83 o 
  -2  10   8      666.48      765.36     47.98 o 
  -1  10   8     1258.15     1122.67     82.28 o 
   0  10   8     1552.69     1459.69     60.39 o 
   1  10   8     1279.23     1270.62    137.45 o 
   2  10   8      750.43      732.62     71.07 o 
   3  10   8      979.31      978.42     77.85 o 
   4  10   8      727.36      745.91     46.85 o 
   5  10   8      663.73      632.02     46.54 o 
   6  10   8      966.55     1020.65     57.12 o 
  -5  11   8      216.83      223.75     28.63 o 
  -4  11   8     1010.67     1006.98     71.83 o 
  -3  11   8     1327.76     1247.45     64.22 o 
  -2  11   8      584.46      651.46     48.09 o 
  -1  11   8      736.91      605.08     67.00 o 
   0  11   8     3080.00     3205.63    147.88 o 
   1  11   8      706.62      731.81     46.46 o 
   2  11   8      572.02      555.90     43.32 o 
   3  11   8     1403.33     1494.71     66.25 o 
   4  11   8      995.19     1053.55     57.60 o 
   5  11   8      189.06      181.66     30.92 o 
  -2  12   8      970.01      943.84     83.35 o 
  -1  12   8     1208.09     1245.56     95.02 o 
   0  12   8        0.36        8.74     26.72 o 
   1  12   8     1225.49     1395.00     96.72 o 
   2  12   8      844.29      896.54     54.43 o 
   1   0   9       44.03       61.05      8.40 o 
   2   0   9    12707.83    12501.70    148.45 o 
   3   0   9        7.62       14.14      6.37 o 
   4   0   9     4075.41     4037.69     63.55 o 
   5   0   9      379.77      409.55     19.38 o 
   6   0   9     5704.93     5562.88    100.33 o 
   7   0   9      497.42      492.50     30.33 o 
   8   0   9     1583.88     1693.95     53.29 o 
   9   0   9      178.68      156.55     21.84 o 
  10   0   9       22.47       29.42     14.13 o 
  11   0   9      314.40      353.24     27.61 o 
 -11   1   9      371.89      436.13     36.61 o 
 -10   1   9     3179.55     3178.26     88.49 o 
  -9   1   9      569.92      581.55     34.54 o 
  -8   1   9     1998.21     1947.18     57.55 o 
  -7   1   9      316.85      357.55     25.76 o 
  -6   1   9     4065.40     4122.36     69.08 o 
  -5   1   9     2213.18     2199.03     45.18 o 
  -4   1   9     5667.38     5586.18     80.71 o 
  -3   1   9      513.71      536.72     24.89 o 
  -2   1   9      739.95      745.60     21.15 o 
  -1   1   9      446.63      419.67     15.29 o 
   0   1   9     4823.73     4527.20     66.03 o 
   1   1   9      363.81      344.51     15.19 o 
   2   1   9      709.54      719.14     21.43 o 
   3   1   9      584.10      601.88     20.20 o 
   4   1   9     5479.91     5405.49     70.29 o 
   5   1   9     2334.87     2105.05    106.06 o 
   6   1   9     3896.62     3945.74     79.98 o 
   7   1   9      320.43      373.09     25.81 o 
   8   1   9     2015.31     1854.18     55.31 o 
   9   1   9      564.97      560.11     29.07 o 
  10   1   9     3050.54     3128.40     80.04 o 
  11   1   9      414.73      448.24     32.90 o 
 -11   2   9      670.27      724.22     36.95 o 
 -10   2   9      377.92      401.40     32.02 o 
  -9   2   9      563.87      642.21     35.59 o 
  -8   2   9     3339.23     3217.97     77.82 o 
  -7   2   9     4414.96     4316.87     75.13 o 
  -6   2   9      658.72      671.26     41.58 o 
  -5   2   9      365.25      335.41     29.19 o 
  -4   2   9     1874.13     1860.97     41.66 o 
  -3   2   9     4914.93     4936.72     86.09 o 
  -2   2   9     5557.53     5359.14    101.73 o 
  -1   2   9     3876.80     3745.64     94.78 o 
   0   2   9      505.57      566.79     23.88 o 
   1   2   9     3692.14     3645.04     49.20 o 
   2   2   9     5583.24     5339.25     64.83 o 
   3   2   9     4984.81     4965.42     61.71 o 
   4   2   9     1926.35     2024.08     53.40 o 
   5   2   9      415.63      428.30     21.12 o 
   6   2   9      762.23      756.29     34.61 o 
   7   2   9     4277.69     4289.01     74.89 o 
   8   2   9     3328.56     3373.41     66.71 o 
   9   2   9      549.01      569.86     28.98 o 
  10   2   9      357.31      379.35     26.51 o 
  11   2   9      761.80      772.73     41.73 o 
 -10   3   9      300.84      343.17     38.99 o 
  -9   3   9     2489.41     2547.41     90.11 o 
  -8   3   9      686.56      682.09     35.82 o 
  -7   3   9      392.65      357.69     42.18 o 
  -6   3   9      512.09      608.73     45.67 o 
  -5   3   9     6955.80     6717.24    114.65 o 
  -4   3   9     2207.48     2189.87     61.01 o 
  -3   3   9     1122.76     1108.27     36.57 o 
  -2   3   9     1257.80     1319.96     30.97 o 
  -1   3   9     9015.31     8691.33    130.67 o 
   0   3   9     1716.97     1730.01     37.16 o 
   1   3   9     8950.74     8735.76    127.97 o 
   2   3   9     1200.65     1184.51     27.14 o 
   3   3   9     1146.43     1113.47     26.90 o 
   4   3   9     2172.06     2216.85     50.58 o 
   5   3   9     6907.39     6753.87     95.23 o 
   6   3   9      505.85      550.95     22.72 o 
   7   3   9      356.16      407.48     22.44 o 
   8   3   9      737.19      639.06     63.76 o 
   9   3   9     2543.64     2535.24     58.97 o 
  10   3   9      283.95      299.54     24.04 o 
 -10   4   9      145.72      191.94     33.76 o 
  -9   4   9      786.94      802.97     51.66 o 
  -8   4   9       15.26       20.38     13.67 o 
  -7   4   9     5077.07     4839.84     99.03 o 
  -6   4   9      444.19      441.35     28.14 o 
  -5   4   9      207.61      207.96     20.58 o 
  -4   4   9     3822.39     3729.53     77.92 o 
  -3   4   9     9540.20     9373.46    118.84 o 
  -2   4   9      378.36      416.71     18.55 o 
  -1   4   9     3098.94     2963.08     52.57 o 
   0   4   9     1179.78     1175.81     31.44 o 
   1   4   9     3001.21     2911.66     60.81 o 
   2   4   9      393.03      342.69     21.18 o 
   3   4   9     9877.06     9501.84    137.50 o 
   4   4   9     3997.55     3728.78     96.07 o 
   5   4   9      192.26      223.07     22.50 o 
   6   4   9      429.82      455.48     27.19 o 
   7   4   9     4999.46     4949.43     85.12 o 
   8   4   9       11.85       23.57     14.40 o 
   9   4   9      731.06      727.97     37.55 o 
  10   4   9      144.68      165.77     24.06 o 
 -10   5   9      520.07      516.07     96.85 o 
  -9   5   9     1644.32     1654.62     58.82 o 
  -8   5   9      448.73      496.76     27.37 o 
  -7   5   9      522.34      508.31     26.87 o 
  -6   5   9      363.70      330.40     26.38 o 
  -5   5   9     9151.08     8933.07    147.69 o 
  -4   5   9     1712.14     1611.71     49.74 o 
  -3   5   9      297.59      269.55     22.03 o 
  -2   5   9     2021.04     1921.36     41.80 o 
  -1   5   9     5916.03     5886.01     85.92 o 
   0   5   9     2019.06     2014.98     95.36 o 
   1   5   9     6086.79     5858.48    102.65 o 
   2   5   9     2099.07     2049.87     49.56 o 
   3   5   9      194.22      179.41     23.37 o 
   4   5   9     1758.57     1585.10     60.20 o 
   5   5   9     9221.89     8866.16    180.29 o 
   6   5   9      332.08      320.27     32.07 o 
   7   5   9      513.05      546.39     33.51 o 
   8   5   9      393.66      402.89     30.78 o 
   9   5   9     1664.36     1678.61     95.72 o 
  10   5   9      495.09      547.28     68.46 o 
  -9   6   9      342.69      353.06     32.51 o 
  -8   6   9     2037.37     2059.11     54.98 o 
  -7   6   9     2517.22     2525.39     59.96 o 
  -6   6   9     1239.75     1195.90     46.93 o 
  -5   6   9       90.73      107.89     18.57 o 
  -4   6   9     2516.01     2505.82     93.44 o 
  -3   6   9     3296.93     3278.06     75.09 o 
  -2   6   9     1904.33     1830.46     42.15 o 
  -1   6   9     1670.91     1618.89     43.71 o 
   0   6   9     1039.03     1017.78     36.24 o 
   1   6   9     1738.66     1727.09     47.27 o 
   2   6   9     1876.09     1861.85     85.96 o 
   3   6   9     3289.84     3124.08     88.68 o 
   4   6   9     2432.84     2380.11     77.47 o 
   5   6   9       72.71       85.32     20.99 o 
   6   6   9     1206.50     1219.67     57.68 o 
   7   6   9     2456.12     2454.29     86.03 o 
   8   6   9     1910.85     1933.56     62.34 o 
   9   6   9      385.87      428.62     61.66 o 
  -9   7   9      582.70      573.65     33.71 o 
  -8   7   9      532.33      547.14     31.81 o 
  -7   7   9      205.49      225.83     22.64 o 
  -6   7   9     2395.70     2407.25     69.99 o 
  -5   7   9      562.27      532.88     34.03 o 
  -4   7   9     2512.99     2496.09     68.12 o 
  -3   7   9      787.70      803.26     38.03 o 
  -2   7   9     1029.95     1016.33     40.84 o 
  -1   7   9      569.34      560.86     25.17 o 
   0   7   9     7208.61     7108.06    118.84 o 
   1   7   9      560.35      557.13     36.08 o 
   2   7   9     1064.97     1037.16     48.70 o 
   3   7   9      793.73      822.76     44.36 o 
   4   7   9     2444.26     2382.04     79.05 o 
   5   7   9      538.15      577.45     41.00 o 
   6   7   9     2236.75     2219.78     89.91 o 
   7   7   9      254.01      284.96     34.64 o 
   8   7   9      538.57      520.48     38.73 o 
   9   7   9      598.78      549.69     47.80 o 
  -8   8   9     1807.13     1883.62     57.15 o 
  -7   8   9      282.96      292.39     25.58 o 
  -6   8   9     1570.66     1667.67     60.32 o 
  -5   8   9      363.71      362.52     31.11 o 
  -4   8   9     1444.44     1379.59     51.80 o 
  -3   8   9      145.82      156.57     22.37 o 
  -2   8   9     5727.09     5629.21    111.86 o 
  -1   8   9      210.63      245.85     19.67 o 
   0   8   9     1581.07     1475.33     46.99 o 
   1   8   9      248.97      298.47     29.75 o 
   2   8   9     5909.39     5821.88    133.26 o 
   3   8   9      130.00       90.18     29.08 o 
   4   8   9     1531.75     1426.06     61.87 o 
   5   8   9      317.47      328.57     34.36 o 
   6   8   9     1602.32     1626.40     69.95 o 
   7   8   9      268.10      229.79     33.57 o 
   8   8   9     1834.63     1876.46     80.57 o 
  -7   9   9      822.70      869.91     40.41 o 
  -6   9   9     1848.11     1926.71     56.72 o 
  -5   9   9      332.53      374.81     32.48 o 
  -4   9   9     2632.55     2602.70     79.74 o 
  -3   9   9      477.79      481.59     33.65 o 
  -2   9   9      632.58      591.98     35.60 o 
  -1   9   9      414.11      387.16     36.69 o 
   0   9   9     1963.16     1086.78     66.07 o 
   1   9   9      385.91      385.35     42.08 o 
   2   9   9      575.06      545.74     40.08 o 
   3   9   9      516.70      491.49     60.42 o 
   4   9   9     2631.11     2521.01     86.77 o 
   5   9   9      377.02      373.60     37.27 o 
   6   9   9     1687.12     1755.12    128.10 o 
   7   9   9      762.73      714.16     86.22 o 
  -6  10   9      913.99      980.22     42.75 o 
  -5  10   9      195.44      203.20     39.20 o 
  -4  10   9      271.15      293.78     30.56 o 
  -3  10   9     2273.93     2132.66     69.03 o 
  -2  10   9     1776.24     1758.44     74.06 o 
  -1  10   9     1588.40     1574.79     99.01 o 
   0  10   9      255.26      258.03     48.10 o 
   1  10   9     1623.03     1532.36     65.22 o 
   2  10   9     1914.49     1939.62     74.05 o 
   3  10   9     2340.22     2315.71     82.91 o 
   4  10   9      260.89      326.30     36.20 o 
   5  10   9      202.46      215.31     32.67 o 
   6  10   9      945.31      969.92     57.83 o 
  -4  11   9      439.09      466.67     44.97 o 
  -3  11   9      489.75      525.28     46.61 o 
  -2  11   9       76.58       89.09     36.02 o 
  -1  11   9     1903.88     1874.65    113.42 o 
   0  11   9      487.93      512.34     63.11 o 
   1  11   9     1904.78     1953.01    113.55 o 
   2  11   9       67.34       61.38     22.93 o 
   3  11   9      478.98      520.97     44.03 o 
   4  11   9      440.24      481.93     43.38 o 
   0   0  10       87.75      159.16     26.50 o 
   1   0  10     5809.82     5919.80     81.95 o 
   2   0  10      860.23      807.98     46.53 o 
   3   0  10     8353.15     8034.91    108.19 o 
   4   0  10      614.32      660.11     23.62 o 
   5   0  10      814.47      777.75     34.77 o 
   6   0  10        0.42       24.15     12.15 o 
   7   0  10     4000.68     4049.45     86.48 o 
   8   0  10        1.67        6.91     15.53 o 
   9   0  10     1345.30     1339.52     50.29 o 
  10   0  10       50.49       56.81     15.66 o 
 -10   1  10      565.77      581.83     37.19 o 
  -9   1  10     2290.84     2228.16     66.44 o 
  -8   1  10      238.58      233.38     24.21 o 
  -7   1  10      859.90      848.46     37.90 o 
  -6   1  10      593.47      604.00     31.12 o 
  -5   1  10     7517.09     7417.19    103.32 o 
  -4   1  10     1552.62     1480.65     36.38 o 
  -3   1  10     1956.66     1903.70     48.64 o 
  -2   1  10      570.96      583.17     19.88 o 
  -1   1  10     4969.97     4936.40     73.63 o 
   0   1  10     4300.00     4283.24     65.93 o 
   1   1  10     5012.06     4948.69     70.91 o 
   2   1  10      672.90      704.09     22.03 o 
   3   1  10     1966.05     1980.95     39.71 o 
   4   1  10     1443.14     1398.72     32.47 o 
   5   1  10     7460.52     7099.71    123.87 o 
   6   1  10      611.03      623.34     30.64 o 
   7   1  10      902.62      924.24     38.10 o 
   8   1  10      247.76      261.46     24.64 o 
   9   1  10     2358.48     2369.34     58.37 o 
  10   1  10      507.75      496.69     30.11 o 
 -10   2  10       19.08       44.77     17.37 o 
  -9   2  10      846.98      864.09     41.68 o 
  -8   2  10     2176.89     2217.97     64.74 o 
  -7   2  10     1686.18     1754.24     54.76 o 
  -6   2  10      704.94      741.00     28.40 o 
  -5   2  10      582.85      569.72     24.82 o 
  -4   2  10     3597.89     3603.65     76.13 o 
  -3   2  10     5534.01     5472.99     95.11 o 
  -2   2  10     3700.96     3664.30     70.21 o 
  -1   2  10     2712.19     2639.58     47.96 o 
   0   2  10      617.21      653.06     26.68 o 
   1   2  10     2754.38     2719.10     49.08 o 
   2   2  10     3521.75     3460.29     49.46 o 
   3   2  10     5621.51     5521.68     68.58 o 
   4   2  10     3705.29     3840.96     73.44 o 
   5   2  10      614.09      619.63     25.33 o 
   6   2  10      773.69      772.67     29.38 o 
   7   2  10     1577.40     1621.64     85.81 o 
   8   2  10     2314.71     2343.28     55.38 o 
   9   2  10      919.58      891.10     35.57 o 
  10   2  10       15.74       22.34     13.29 o 
 -10   3  10     2909.62     3147.02    106.41 o 
  -9   3  10      299.88      320.46     37.66 o 
  -8   3  10      174.94      190.82     29.74 o 
  -7   3  10      100.60       96.97     16.70 o 
  -6   3  10     3973.94     3896.35     83.37 o 
  -5   3  10      579.18      644.20     33.02 o 
  -4   3  10     6016.78     6007.36    104.43 o 
  -3   3  10     1450.13     1401.08     42.56 o 
  -2   3  10      240.90      264.82     15.64 o 
  -1   3  10     1140.83     1128.87     41.25 o 
   0   3  10     8556.28     8178.02    123.93 o 
   1   3  10     1203.28     1158.79     36.51 o 
   2   3  10      171.70      177.08     20.66 o 
   3   3  10     1413.99     1371.18     40.01 o 
   4   3  10     5776.68     5576.21    128.34 o 
   5   3  10      610.16      624.23     28.62 o 
   6   3  10     4026.48     4070.90     74.09 o 
   7   3  10      111.02      111.03     18.66 o 
   8   3  10      156.50      175.13     22.07 o 
   9   3  10      252.17      243.10     26.10 o 
  10   3  10     2899.67     3070.24     82.32 o 
 -10   4  10       57.02       55.48     24.50 o 
  -9   4  10       88.54      102.98     37.10 o 
  -8   4  10     2708.57     2809.47    120.19 o 
  -7   4  10        5.32        3.98     11.69 o 
  -6   4  10     1824.39     1792.07     54.54 o 
  -5   4  10      312.22      324.31     24.98 o 
  -4   4  10     1441.62     1399.03     45.07 o 
  -3   4  10      343.09      377.54     24.70 o 
  -2   4  10    14494.10    14222.27    170.35 o 
  -1   4  10      807.79      773.84     26.29 o 
   0   4  10       13.95       11.36      9.45 o 
   1   4  10      835.50      811.14     31.29 o 
   2   4  10    14828.37    14545.39    197.24 o 
   3   4  10      359.19      346.70     29.67 o 
   4   4  10     1301.15     1134.78     87.09 o 
   5   4  10      312.10      289.14     31.60 o 
   6   4  10     1836.70     1766.99     68.74 o 
   7   4  10        4.85        2.26     12.38 o 
   8   4  10     2730.90     2741.52    126.23 o 
   9   4  10       99.69      103.91     26.44 o 
  10   4  10       52.27       31.50     21.31 o 
  -9   5  10      265.48      256.71     36.66 o 
  -8   5  10      373.96      359.14     29.92 o 
  -7   5  10      178.59      159.76     22.22 o 
  -6   5  10     3451.33     3355.62     81.07 o 
  -5   5  10      478.45      457.91     55.88 o 
  -4   5  10     3913.92     3911.14     84.47 o 
  -3   5  10     1150.67     1094.66     40.96 o 
  -2   5  10      336.07      312.13     18.38 o 
  -1   5  10      895.66      910.33     29.21 o 
   0   5  10     6905.78     6757.04    111.54 o 
   1   5  10      916.73      835.15     32.80 o 
   2   5  10      336.16      292.99     21.13 o 
   3   5  10     1241.15     1270.38     53.66 o 
   4   5  10     3920.06     3801.77    101.95 o 
   5   5  10      512.28      544.94     72.78 o 
   6   5  10     3363.86     3423.24    101.01 o 
   7   5  10      189.27      196.57     24.20 o 
   8   5  10      378.52      385.02     31.16 o 
   9   5  10      244.01      261.93     44.82 o 
  -9   6  10      309.78      341.04     32.50 o 
  -8   6  10      718.85      743.07     34.65 o 
  -7   6  10     1538.28     1492.69     55.33 o 
  -6   6  10     1131.33     1085.19     45.57 o 
  -5   6  10       47.50       48.63     16.13 o 
  -4   6  10      697.19      732.68     36.50 o 
  -3   6  10     3859.58     3744.00     83.28 o 
  -2   6  10     2538.37     2450.51     63.51 o 
  -1   6  10     1764.93     1749.93     42.55 o 
   0   6  10        1.31        1.67      9.80 o 
   1   6  10     1668.50     1654.72     47.99 o 
   2   6  10     2464.41     2405.83     75.23 o 
   3   6  10     3642.59     3613.63     98.77 o 
   4   6  10      666.04      738.48     43.64 o 
   5   6  10       43.36       60.94     20.36 o 
   6   6  10     1153.63     1069.69     55.72 o 
   7   6  10     1610.06     1577.18     69.16 o 
   8   6  10      733.56      820.81     42.57 o 
   9   6  10      255.77      293.97     37.41 o 
  -8   7  10       24.26       37.21     14.80 o 
  -7   7  10       36.65       37.60     14.65 o 
  -6   7  10      171.80      250.68     27.36 o 
  -5   7  10     4522.30     4553.48    101.55 o 
  -4   7  10     1034.46      967.25     43.27 o 
  -3   7  10     1461.93     1377.00     49.87 o 
  -2   7  10      173.06      178.20     21.54 o 
  -1   7  10     2176.38     2195.73     50.36 o 
   0   7  10     2100.82     2054.23     55.70 o 
   1   7  10     2134.58     2117.14     56.58 o 
   2   7  10      173.97      178.06     39.55 o 
   3   7  10     1441.57     1441.54     60.38 o 
   4   7  10     1099.05     1099.89     54.21 o 
   5   7  10     4582.21     4564.38    121.96 o 
   6   7  10      177.07      220.62     49.82 o 
   7   7  10       61.91       52.17     22.07 o 
   8   7  10       23.14       33.15     18.01 o 
  -7   8  10     2449.57     2358.32     63.83 o 
  -6   8  10      116.77      121.72     22.66 o 
  -5   8  10      129.69      138.45     22.93 o 
  -4   8  10      163.22      154.93     25.39 o 
  -3   8  10     3072.77     3045.94     79.29 o 
  -2   8  10        7.60       -7.46     14.45 o 
  -1   8  10     2292.29     2254.76     63.97 o 
   0   8  10       30.47       18.63     13.02 o 
   1   8  10     2100.69     2039.08    182.85 o 
   2   8  10        5.87       -0.67     17.85 o 
   3   8  10     3069.48     3058.02     93.99 o 
   4   8  10      162.77      148.35     26.69 o 
   5   8  10      121.01      214.24     30.96 o 
   6   8  10       97.65      115.92     26.71 o 
   7   8  10     2460.94     2420.96     91.54 o 
  -6   9  10      148.62      156.30     27.42 o 
  -5   9  10     2343.00     2291.46     73.74 o 
  -4   9  10      697.77      727.48     41.14 o 
  -3   9  10      489.09      469.66     41.67 o 
  -2   9  10      246.72      226.11     25.75 o 
  -1   9  10     3238.14     2987.04    198.38 o 
   0   9  10      593.58      649.69     63.48 o 
   1   9  10     3401.75     3447.75     99.00 o 
   2   9  10      280.77      255.09     45.96 o 
   3   9  10      547.61      557.81     42.67 o 
   4   9  10      657.87      671.15     50.82 o 
   5   9  10     2409.24     2420.04     97.49 o 
   6   9  10      129.27      131.74     28.53 o 
  -5  10  10      237.95      218.97     29.68 o 
  -4  10  10     1076.58     1048.67     65.68 o 
  -3  10  10     2024.58     2048.77     68.58 o 
  -2  10  10     1448.86     1475.38     57.07 o 
  -1  10  10     1240.46     1372.61     94.34 o 
   0  10  10        3.52       -0.18     22.66 o 
   1  10  10     1176.63     1221.36     79.15 o 
   2  10  10     1377.57     1372.10     64.19 o 
   3  10  10     1976.49     1953.82     77.69 o 
   4  10  10     1051.72     1033.52     92.98 o 
   5  10  10      240.17      265.75     35.92 o 
  -3  11  10      197.43      199.79     33.63 o 
  -2  11  10       95.90      142.50     43.61 o 
  -1  11  10      186.41      204.08     48.84 o 
   0  11  10     2300.37     2295.74    129.28 o 
   1  11  10      154.58      113.44     38.34 o 
   2  11  10       63.61       45.60     23.77 o 
   3  11  10      164.97      223.65     33.19 o 
   1   0  11     2246.26     2290.69     44.62 o 
   2   0  11     7569.48     7296.85     89.59 o 
   3   0  11      796.82      785.59     27.30 o 
   4   0  11     2080.76     2082.02     44.45 o 
   5   0  11     3264.04     3193.95     71.38 o 
   6   0  11     2864.88     2709.74     81.21 o 
   7   0  11      155.62      152.15     20.35 o 
   8   0  11     2074.50     2056.45     61.88 o 
   9   0  11      928.72      894.94     42.41 o 
  10   0  11       46.62       45.90     15.97 o 
 -10   1  11      952.29      940.96     45.56 o 
  -9   1  11      202.30      227.27     26.17 o 
  -8   1  11      169.94      158.18     22.20 o 
  -7   1  11     2619.17     2600.68     68.64 o 
  -6   1  11     3323.04     3135.29     74.11 o 
  -5   1  11      640.92      647.87     25.91 o 
  -4   1  11     2862.89     2770.63     55.73 o 
  -3   1  11     2580.43     2537.38     59.42 o 
  -2   1  11     3696.93     3594.16     69.60 o 
  -1   1  11     2660.31     2691.64     50.68 o 
   0   1  11     7728.82     7493.68    101.68 o 
   1   1  11     2674.63     2544.24     78.97 o 
   2   1  11     3537.86     3380.34     57.37 o 
   3   1  11     2698.89     2705.73     45.45 o 
   4   1  11     2923.13     2869.35     56.34 o 
   5   1  11      622.46      608.52     29.95 o 
   6   1  11     3384.41     3244.87     94.74 o 
   7   1  11     2578.77     2593.75     67.16 o 
   8   1  11      186.69      222.83     39.23 o 
   9   1  11      234.99      276.03     23.61 o 
  10   1  11      966.65     1016.80     40.77 o 
 -10   2  11      355.53      333.23     31.57 o 
  -9   2  11      574.73      650.44     42.68 o 
  -8   2  11     2924.54     2813.63     75.72 o 
  -7   2  11     1335.16     1401.00     83.17 o 
  -6   2  11     1752.45     1728.29     44.85 o 
  -5   2  11     2049.39     2072.38     48.03 o 
  -4   2  11      664.00      623.90     57.73 o 
  -3   2  11     2423.02     2283.99     60.71 o 
  -2   2  11     2312.04     2219.06     84.26 o 
  -1   2  11     3622.93     3535.82     59.69 o 
   0   2  11     1463.02     1395.39     40.68 o 
   1   2  11     3681.54     3579.39     60.70 o 
   2   2  11     2127.36     2028.16     36.51 o 
   3   2  11     2491.31     2426.35     46.18 o 
   4   2  11      616.75      643.84     28.35 o 
   5   2  11     2042.71     2055.20     47.74 o 
   6   2  11     1763.68     1848.64     52.56 o 
   7   2  11     1243.26     1208.71     44.64 o 
   8   2  11     2834.36     2929.86     75.91 o 
   9   2  11      583.98      624.49     38.28 o 
  10   2  11      379.12      391.37     33.62 o 
 -10   3  11      315.12      293.04     38.94 o 
  -9   3  11     1450.61     1476.12    113.84 o 
  -8   3  11     1131.75     1116.07     88.26 o 
  -7   3  11      334.95      345.30     35.05 o 
  -6   3  11     1096.20     1087.37     53.42 o 
  -5   3  11     2106.85     2114.65     57.81 o 
  -4   3  11      724.32      688.83     31.93 o 
  -3   3  11      507.33      497.86     27.04 o 
  -2   3  11     2079.91     2104.23     43.66 o 
  -1   3  11     3053.93     2881.77     64.09 o 
   0   3  11     1540.42     1480.13     42.77 o 
   1   3  11     3048.68     2914.62     63.35 o 
   2   3  11     1996.14     1964.58     51.01 o 
   3   3  11      469.04      482.41     25.99 o 
   4   3  11      731.89      758.23     42.37 o 
   5   3  11     2141.39     2126.93     74.54 o 
   6   3  11     1098.68     1072.03     44.25 o 
   7   3  11      335.20      363.95     36.29 o 
   8   3  11     1191.18     1198.59     60.07 o 
   9   3  11     1435.64     1534.59     69.92 o 
  10   3  11      265.88      250.78     36.47 o 
  -9   4  11      816.80      896.35     58.83 o 
  -8   4  11      219.07      250.77     33.92 o 
  -7   4  11     2652.38     2584.74     70.42 o 
  -6   4  11     1125.27     1135.72     44.63 o 
  -5   4  11        8.09        9.09     11.29 o 
  -4   4  11     2225.30     2277.05     60.70 o 
  -3   4  11     4076.90     4037.09     84.05 o 
  -2   4  11      428.41      418.71     34.38 o 
  -1   4  11      541.85      585.36     23.77 o 
   0   4  11     4289.53     4161.50     80.31 o 
   1   4  11      415.18      421.46     28.64 o 
   2   4  11      358.04      346.46     23.11 o 
   3   4  11     4087.07     4001.55    102.83 o 
   4   4  11     2199.71     2204.00    107.97 o 
   5   4  11        9.34      -10.22     12.91 o 
   6   4  11     1202.71     1209.29     47.11 o 
   7   4  11     2720.54     2699.46     73.98 o 
   8   4  11      196.52      198.49     31.63 o 
   9   4  11      775.31      745.44     54.12 o 
  -9   5  11     1867.17     1789.75     82.05 o 
  -8   5  11     1346.34     1340.46     52.94 o 
  -7   5  11      362.48      363.54     29.76 o 
  -6   5  11     1384.41     1409.35     51.16 o 
  -5   5  11     2576.64     2600.24     69.21 o 
  -4   5  11     1205.17     1168.63     44.30 o 
  -3   5  11      214.37      245.43     22.97 o 
  -2   5  11      944.51      954.72     30.59 o 
  -1   5  11     1500.72     1489.79     38.90 o 
   0   5  11     1806.55     1707.98     48.09 o 
   1   5  11     1528.12     1517.92     45.71 o 
   2   5  11      899.85      900.52     81.85 o 
   3   5  11      180.12      179.04     25.31 o 
   4   5  11     1207.70     1143.36     54.06 o 
   5   5  11     2661.71     2465.30     83.91 o 
   6   5  11     1374.53     1411.10     93.50 o 
   7   5  11      435.52      427.06     32.44 o 
   8   5  11     1356.99     1380.29     66.66 o 
   9   5  11     1894.86     1955.91     81.34 o 
  -8   6  11     1554.12     1561.48     59.14 o 
  -7   6  11     1875.02     1911.61     63.94 o 
  -6   6  11      918.85      995.10     45.24 o 
  -5   6  11     1506.75     1495.91     53.41 o 
  -4   6  11     1447.70     1441.39     51.47 o 
  -3   6  11     1612.49     1594.43     65.14 o 
  -2   6  11     1280.59     1259.04     45.89 o 
  -1   6  11     2136.10     2085.07     48.21 o 
   0   6  11     1526.52     1491.45     46.55 o 
   1   6  11     2071.74     1972.21     54.23 o 
   2   6  11     1402.32     1326.79     55.94 o 
   3   6  11     1609.95     1612.12     64.38 o 
   4   6  11     1571.81     1620.33     65.54 o 
   5   6  11     1508.67     1477.55     64.71 o 
   6   6  11      908.90      910.63     52.78 o 
   7   6  11     1935.45     1834.46     77.98 o 
   8   6  11     1583.07     1613.79     60.32 o 
  -8   7  11      197.22      221.84     24.04 o 
  -7   7  11     1684.67     1697.21     62.65 o 
  -6   7  11     1472.05     1449.14     56.29 o 
  -5   7  11      314.67      354.23     30.44 o 
  -4   7  11     2063.78     1976.40    102.35 o 
  -3   7  11     2347.88     2402.94     68.35 o 
  -2   7  11     1232.27     1257.86     47.56 o 
  -1   7  11     1336.29     1288.11     54.15 o 
   0   7  11     1881.64     1957.12     55.61 o 
   1   7  11     1359.12     1360.53     57.30 o 
   2   7  11     1191.21     1155.83     62.25 o 
   3   7  11     2313.90     2339.96     80.30 o 
   4   7  11     2123.41     2014.90     75.55 o 
   5   7  11      357.80      342.60     60.70 o 
   6   7  11     1423.21     1510.50     93.04 o 
   7   7  11     1704.05     1772.34    103.38 o 
   8   7  11      151.28      155.45     30.16 o 
  -7   8  11      219.01      188.35     23.89 o 
  -6   8  11      821.76      850.59     45.85 o 
  -5   8  11     1652.64     1618.20     60.35 o 
  -4   8  11      748.82      770.63     41.46 o 
  -3   8  11      856.06      833.99     42.08 o 
  -2   8  11     3428.74     3400.41     84.42 o 
  -1   8  11     1247.78     1224.21     59.90 o 
   0   8  11        6.49       12.52      9.45 o 
   1   8  11     1249.77     1310.66     81.45 o 
   2   8  11     3256.56     3132.35     96.18 o 
   3   8  11      759.50      723.17     47.06 o 
   4   8  11      719.60      733.96     53.45 o 
   5   8  11     1642.68     1754.38     73.89 o 
   6   8  11      880.04      985.18     57.42 o 
   7   8  11      202.28      220.16     35.21 o 
  -6   9  11     1375.22     1338.06     58.75 o 
  -5   9  11       45.90       56.00     20.25 o 
  -4   9  11     1104.06     1133.20     51.17 o 
  -3   9  11      772.49      819.16     45.56 o 
  -2   9  11      893.13      905.93     44.79 o 
  -1   9  11     1041.61     1029.84     57.24 o 
   0   9  11     2851.91     2769.16    135.54 o 
   1   9  11      963.71      995.07     52.83 o 
   2   9  11      831.34      719.70     47.30 o 
   3   9  11      782.23      738.40     48.85 o 
   4   9  11     1082.33     1108.91     61.04 o 
   5   9  11       56.39       48.19     21.06 o 
   6   9  11     1380.30     1426.20     70.93 o 
  -4  10  11      553.53      556.44     40.62 o 
  -3  10  11      449.74      476.32     37.63 o 
  -2  10  11     1223.12     1360.49     68.76 o 
  -1  10  11      909.71      939.64     81.31 o 
   0  10  11      797.78      857.43     77.72 o 
   1  10  11      940.24      934.09     79.80 o 
   2  10  11     1219.28     1218.01     62.31 o 
   3  10  11      467.37      454.59     42.59 o 
   4  10  11      507.80      510.81     66.14 o 
   0  11  11      339.71      346.66     57.70 o 
   0   0  12     5411.39     5441.76    169.68 o 
   1   0  12      174.36      201.42     22.21 o 
   2   0  12      702.97      737.71     23.40 o 
   3   0  12      199.71      229.62     15.16 o 
   4   0  12     5533.78     5436.70    127.02 o 
   5   0  12        0.27        8.46     10.87 o 
   6   0  12     1329.81     1407.99     48.58 o 
   7   0  12      726.30      713.49     36.19 o 
   8   0  12     1314.45     1409.00     53.71 o 
   9   0  12      327.83      374.52     31.82 o 
  -9   1  12      188.26      167.74     24.48 o 
  -8   1  12     2896.84     2978.20     78.57 o 
  -7   1  12      696.19      649.05     36.09 o 
  -6   1  12     1176.78     1222.15     45.58 o 
  -5   1  12      388.08      445.55     28.62 o 
  -4   1  12     2640.55     2568.70     53.45 o 
  -3   1  12      769.44      770.75     32.55 o 
  -2   1  12     5454.53     5401.91    148.17 o 
  -1   1  12      364.06      395.19     20.53 o 
   0   1  12        0.68        7.19      7.97 o 
   1   1  12      322.60      301.58     21.69 o 
   2   1  12     5177.43     5065.27     78.24 o 
   3   1  12      768.35      755.42     23.78 o 
   4   1  12     2682.05     2596.09     54.78 o 
   5   1  12      466.90      460.60     27.76 o 
   6   1  12     1266.92     1337.01     67.74 o 
   7   1  12      727.14      746.83     44.12 o 
   8   1  12     2829.70     2951.49     76.80 o 
   9   1  12      193.60      204.57     26.99 o 
  -9   2  12     1961.70     1978.43     66.19 o 
  -8   2  12      628.30      663.33     38.66 o 
  -7   2  12      112.09      143.12     21.50 o 
  -6   2  12     1622.20     1658.66     54.16 o 
  -5   2  12     2403.74     2396.42     61.44 o 
  -4   2  12     1208.49     1334.68     54.63 o 
  -3   2  12      937.27      952.06     47.33 o 
  -2   2  12      435.19      444.61     34.00 o 
  -1   2  12     2951.24     2870.90     69.53 o 
   0   2  12     3594.70     3516.62     72.12 o 
   1   2  12     3088.89     2971.77     65.32 o 
   2   2  12      433.55      402.17     20.57 o 
   3   2  12     1019.11     1065.52     37.86 o 
   4   2  12     1238.11     1262.72     56.04 o 
   5   2  12     2357.04     2389.48     66.19 o 
   6   2  12     1503.34     1540.61     85.67 o 
   7   2  12      105.00      141.27     32.47 o 
   8   2  12      693.92      691.73     49.54 o 
   9   2  12     1978.33     1910.09     80.63 o 
  -9   3  12      368.62      446.26     43.32 o 
  -8   3  12      458.66      426.58     41.12 o 
  -7   3  12     2705.82     2741.24    138.30 o 
  -6   3  12      601.67      602.27     70.92 o 
  -5   3  12      526.19      582.33     31.78 o 
  -4   3  12      553.27      587.92     30.56 o 
  -3   3  12     4136.40     4069.43     84.46 o 
  -2   3  12     2455.66     2447.89     60.48 o 
  -1   3  12     3239.95     3160.27     58.55 o 
   0   3  12     2845.69     2743.72     62.68 o 
   1   3  12     3244.20     3271.30     70.25 o 
   2   3  12     2455.84     2355.31     58.36 o 
   3   3  12     4313.69     4206.65    107.21 o 
   4   3  12      515.67      501.90     43.77 o 
   5   3  12      541.64      501.05     42.68 o 
   6   3  12      615.83      618.83     36.25 o 
   7   3  12     2696.00     2640.74    136.39 o 
   8   3  12      484.77      537.12     45.23 o 
   9   3  12      330.08      336.07     59.70 o 
  -9   4  12     1630.92     1566.22     76.28 o 
  -8   4  12      466.50      464.78     92.71 o 
  -7   4  12       64.16       73.02     23.26 o 
  -6   4  12       96.95      103.63     18.84 o 
  -5   4  12     3961.47     3831.48     86.80 o 
  -4   4  12      201.17      221.29     22.63 o 
  -3   4  12      494.01      481.81     35.79 o 
  -2   4  12     1937.37     1834.66     43.39 o 
  -1   4  12     4214.18     4292.18     87.38 o 
   0   4  12      254.40      252.27     21.26 o 
   1   4  12     4424.91     4355.80     85.33 o 
   2   4  12     2038.68     1995.61     53.32 o 
   3   4  12      443.00      392.17     54.40 o 
   4   4  12      199.74      222.54     29.21 o 
   5   4  12     3944.22     3964.89    110.77 o 
   6   4  12      108.77      152.44     22.36 o 
   7   4  12       43.87       69.16     19.50 o 
   8   4  12      398.73      397.80     40.78 o 
   9   4  12     1647.56     1716.69     77.87 o 
  -8   5  12      485.27      474.09     45.92 o 
  -7   5  12     3054.08     3062.01     81.71 o 
  -6   5  12      842.20      822.38     40.40 o 
  -5   5  12      218.15      202.09     24.04 o 
  -4   5  12      536.18      552.16     33.23 o 
  -3   5  12     4267.11     4336.56     92.72 o 
  -2   5  12     1064.32     1066.72     41.74 o 
  -1   5  12      735.23      754.48     28.57 o 
   0   5  12     3323.43     3105.91     97.74 o 
   1   5  12      694.20      658.58     31.64 o 
   2   5  12     1108.42     1052.12     49.89 o 
   3   5  12     4283.30     4303.78    132.32 o 
   4   5  12      587.47      474.65     38.77 o 
   5   5  12      207.08      164.41     33.22 o 
   6   5  12      813.64      899.85     53.09 o 
   7   5  12     3072.12     3129.48     84.35 o 
   8   5  12      443.30      444.78     35.41 o 
  -8   6  12      264.37      246.31     29.29 o 
  -7   6  12      303.42      316.63     55.08 o 
  -6   6  12     2313.74     2218.05     68.98 o 
  -5   6  12     1246.99     1304.03     51.03 o 
  -4   6  12     1530.88     1497.32     53.57 o 
  -3   6  12      384.48      403.39     30.19 o 
  -2   6  12     1376.36     1372.05     49.16 o 
  -1   6  12     3111.80     3135.52     72.03 o 
   0   6  12      957.72      960.63     38.35 o 
   1   6  12     3149.60     3149.20     90.17 o 
   2   6  12     1357.35     1222.85     55.69 o 
   3   6  12      355.41      359.89     36.13 o 
   4   6  12     1456.58     1467.36     64.31 o 
   5   6  12     1199.53     1290.65     62.23 o 
   6   6  12     2309.56     2233.72     85.33 o 
   7   6  12      345.47      318.91     38.26 o 
   8   6  12      275.14      294.36     31.41 o 
  -7   7  12      354.63      355.32     33.52 o 
  -6   7  12      614.56      683.81     41.54 o 
  -5   7  12      205.54      226.72     27.10 o 
  -4   7  12     1676.60     1631.54     58.40 o 
  -3   7  12       74.02       90.99     20.86 o 
  -2   7  12     3592.24     3440.78     85.24 o 
  -1   7  12     1027.86      898.84     78.10 o 
   0   7  12      107.36       96.84     20.40 o 
   1   7  12     1069.61     1044.54     51.53 o 
   2   7  12     3779.10     3811.93    105.12 o 
   3   7  12      105.82      110.71     23.90 o 
   4   7  12     1626.15     1664.60     70.39 o 
   5   7  12      192.29      203.59     31.49 o 
   6   7  12      591.18      609.41     48.46 o 
   7   7  12      347.57      397.11     42.28 o 
  -6   8  12     1370.57     1421.92     93.73 o 
  -5   8  12       21.81       21.79     16.23 o 
  -4   8  12     2255.42     2227.41     71.54 o 
  -3   8  12      435.58      433.28     33.64 o 
  -2   8  12      440.96      439.60     33.43 o 
  -1   8  12      293.89      348.60     57.19 o 
   0   8  12     5275.93     5302.47    196.76 o 
   1   8  12      319.18      329.98     33.95 o 
   2   8  12      390.26      371.59     39.81 o 
   3   8  12      494.02      441.45     39.66 o 
   4   8  12     2369.12     2505.79     89.35 o 
   5   8  12       24.58       35.28     20.78 o 
   6   8  12     1303.73     1303.22     67.93 o 
  -5   9  12      458.96      470.60     38.44 o 
  -4   9  12      818.04      879.38     47.02 o 
  -3   9  12      582.08      646.94     42.15 o 
  -2   9  12     1956.59     2015.34     67.60 o 
  -1   9  12      434.00      362.16     55.13 o 
   0   9  12       56.89       66.44     30.52 o 
   1   9  12      503.93      560.52     64.02 o 
   2   9  12     2008.11     2035.42     78.93 o 
   3   9  12      628.84      636.72     48.12 o 
   4   9  12      771.96      768.18     84.48 o 
   5   9  12      387.56      354.10     40.20 o 
  -2  10  12      246.82      298.49     39.20 o 
  -1  10  12      697.45      721.91     75.98 o 
   0  10  12     1147.88     1272.79     95.48 o 
   1  10  12      739.68      818.69     77.96 o 
   2  10  12      248.75      274.34     35.52 o 
   1   0  13     4311.91     4294.95     86.47 o 
   2   0  13       72.11       73.50     10.74 o 
   3   0  13      818.13      831.14     26.59 o 
   4   0  13       16.36       13.33     11.62 o 
   5   0  13     4931.50     4502.71    316.13 o 
   6   0  13       21.17       31.00     13.93 o 
   7   0  13      315.68      327.12     28.31 o 
   8   0  13       52.08       51.10     18.37 o 
   9   0  13     2959.48     3282.06     87.12 o 
  -9   1  13      354.90      415.15     49.76 o 
  -8   1  13      293.99      315.42     29.39 o 
  -7   1  13     2888.75     3045.12     79.02 o 
  -6   1  13      249.25      275.50     25.97 o 
  -5   1  13       21.11       50.01     20.38 o 
  -4   1  13      428.42      408.50     22.83 o 
  -3   1  13     3748.62     3777.74     96.78 o 
  -2   1  13     1038.28     1027.66     36.98 o 
  -1   1  13     2107.19     2033.06     55.40 o 
   0   1  13      461.27      538.17     28.86 o 
   1   1  13     2112.34     2075.28     54.74 o 
   2   1  13     1086.73     1066.09     33.12 o 
   3   1  13     3714.61     3706.72     83.14 o 
   4   1  13      504.36      471.66     48.40 o 
   5   1  13       21.29       37.37     29.35 o 
   6   1  13      258.94      219.50     31.50 o 
   7   1  13     2836.92     2893.80     97.79 o 
   8   1  13      350.42      410.87     42.01 o 
   9   1  13      303.85      341.06     41.00 o 
  -9   2  13      422.16      421.04     43.30 o 
  -8   2  13      176.31      177.09     31.21 o 
  -7   2  13      404.23      469.26     62.68 o 
  -6   2  13     2569.99     2549.82     85.39 o 
  -5   2  13     3100.28     3133.82     93.51 o 
  -4   2  13     2500.45     2492.86    106.83 o 
  -3   2  13      741.54      764.34     33.84 o 
  -2   2  13      417.57      414.16     26.13 o 
  -1   2  13     1556.23     1531.74     74.51 o 
   0   2  13     1073.76     1072.16     38.19 o 
   1   2  13     1636.55     1620.75     49.45 o 
   2   2  13      470.93      495.95     28.27 o 
   3   2  13      763.15      767.34     55.35 o 
   4   2  13     2382.44     2396.48     66.70 o 
   5   2  13     3095.05     3009.54     78.16 o 
   6   2  13     2505.00     2494.87     97.46 o 
   7   2  13      456.52      470.76     43.02 o 
   8   2  13      175.71      254.98     36.20 o 
   9   2  13      379.94      481.89     46.29 o 
  -8   3  13     1977.72     2062.52     84.00 o 
  -7   3  13      345.99      385.09     39.13 o 
  -6   3  13      781.78      740.98     51.71 o 
  -5   3  13       65.23       78.96     16.72 o 
  -4   3  13     2034.42     2089.24     59.06 o 
  -3   3  13     1156.91     1145.10     54.08 o 
  -2   3  13     5939.22     5926.24    108.30 o 
  -1   3  13      663.06      648.38     30.52 o 
   0   3  13      746.41      713.08     32.25 o 
   1   3  13      617.74      590.64     40.91 o 
   2   3  13     5815.38     5719.04    105.51 o 
   3   3  13     1158.28     1176.77     54.78 o 
   4   3  13     2013.53     1974.59     73.95 o 
   5   3  13       72.98       93.52     21.45 o 
   6   3  13      758.27      763.85     68.46 o 
   7   3  13      399.87      412.27     70.46 o 
   8   3  13     1991.29     2258.60     96.81 o 
  -8   4  13      139.61      141.01     31.35 o 
  -7   4  13       44.28       65.06     23.07 o 
  -6   4  13     2422.00     2498.19     74.97 o 
  -5   4  13       53.09       55.07     15.87 o 
  -4   4  13     2995.59     2935.84     73.96 o 
  -3   4  13       48.09       58.24     15.61 o 
  -2   4  13      122.75      129.79     18.69 o 
  -1   4  13      336.42      392.08     33.73 o 
   0   4  13    10618.83    10039.51    156.23 o 
   1   4  13      327.71      370.04     25.82 o 
   2   4  13      105.57      121.94     22.89 o 
   3   4  13       41.97       42.16     21.30 o 
   4   4  13     2904.13     2786.45     90.68 o 
   5   4  13       52.94       58.66     31.18 o 
   6   4  13     2399.84     2410.67     72.48 o 
   7   4  13       34.68       36.20     17.61 o 
   8   4  13      114.83      110.41     29.29 o 
  -7   5  13      428.81      425.25     43.53 o 
  -6   5  13      780.15      763.36     40.32 o 
  -5   5  13        3.76       25.27     16.16 o 
  -4   5  13     2714.81     2736.13     87.06 o 
  -3   5  13     1125.78     1068.16     44.30 o 
  -2   5  13     4528.07     4387.21    149.29 o 
  -1   5  13      316.44      307.87     24.16 o 
   0   5  13      107.34       86.84     16.30 o 
   1   5  13      345.40      375.49     26.64 o 
   2   5  13     4519.94     4494.90    115.35 o 
   3   5  13     1117.92     1111.16     54.96 o 
   4   5  13     2686.69     2596.80    112.71 o 
   5   5  13        1.83        0.91     16.43 o 
   6   5  13      689.05      745.27     52.69 o 
   7   5  13      374.36      409.52     34.99 o 
  -7   6  13      122.79      152.84     24.74 o 
  -6   6  13      936.19      934.04     46.23 o 
  -5   6  13     1814.02     1829.26     62.16 o 
  -4   6  13     2824.56     2786.40     76.73 o 
  -3   6  13      442.60      437.99     31.87 o 
  -2   6  13      185.39      194.92     23.30 o 
  -1   6  13     1680.54     1675.98    117.10 o 
   0   6  13      857.04      930.83     39.05 o 
   1   6  13     1528.23     1483.95     62.12 o 
   2   6  13      167.85      258.06     77.06 o 
   3   6  13      401.81      413.15     50.12 o 
   4   6  13     2828.24     2674.53    108.62 o 
   5   6  13     1746.86     1732.38     74.58 o 
   6   6  13      896.06      837.81     83.16 o 
   7   6  13      100.01       93.22     22.08 o 
  -6   7  13      346.30      386.94     43.39 o 
  -5   7  13       58.74       40.22     18.33 o 
  -4   7  13       77.63       86.54     20.78 o 
  -3   7  13     2654.01     2614.39     94.72 o 
  -2   7  13      629.70      645.71     43.25 o 
  -1   7  13     1715.78     1724.03    142.58 o 
   0   7  13       46.85       92.60     32.90 o 
   1   7  13     1609.01     1557.24     65.07 o 
   2   7  13      636.56      688.75     45.17 o 
   3   7  13     2647.96     2664.62     90.83 o 
   4   7  13       74.52      105.65     25.60 o 
   5   7  13       57.49       36.13     21.35 o 
   6   7  13      397.49      383.52     41.75 o 
  -5   8  13     2397.55     2468.24     78.77 o 
  -4   8  13      114.75      121.75     23.93 o 
  -3   8  13      406.45      423.88     34.62 o 
  -2   8  13      139.40      157.45     24.55 o 
  -1   8  13     1952.40     1951.81     79.59 o 
   0   8  13        1.70        2.33     20.91 o 
   1   8  13     1959.33     1967.35    105.04 o 
   2   8  13      156.39      170.40     38.88 o 
   3   8  13      415.62      427.29     42.64 o 
   4   8  13      113.12      151.22     37.68 o 
   5   8  13     2615.19     2658.68     98.78 o 
  -3   9  13     1596.26     1570.10     71.67 o 
  -2   9  13      378.35      360.14     51.41 o 
  -1   9  13     1017.16     1042.09     85.60 o 
   0   9  13       63.93       51.00     30.72 o 
   1   9  13     1037.47     1080.56     88.08 o 
   2   9  13      357.64      432.89     40.72 o 
   3   9  13     1611.05     1719.78     75.71 o 
   0   0  14     5158.23     5075.04    120.94 o 
   1   0  14      390.60      424.06     27.59 o 
   2   0  14     1876.39     1778.72     83.22 o 
   3   0  14     2040.70     1948.99     48.42 o 
   4   0  14     3491.29     3397.81     77.81 o 
   5   0  14      295.59      300.15     34.54 o 
   6   0  14     1934.08     2011.78     79.79 o 
   7   0  14      777.97      925.09     56.02 o 
   8   0  14       23.41       25.37     20.50 o 
  -8   1  14     1848.86     1963.41     65.97 o 
  -7   1  14      386.79      364.16     30.87 o 
  -6   1  14     1169.50     1126.96     49.92 o 
  -5   1  14     1343.25     1363.96     49.38 o 
  -4   1  14     1526.36     1431.32     58.76 o 
  -3   1  14     1681.03     1655.39     61.54 o 
  -2   1  14     2969.14     2830.92     67.36 o 
  -1   1  14      950.33      954.21     38.92 o 
   0   1  14      343.29      336.78     25.32 o 
   1   1  14      866.03      901.38     47.07 o 
   2   1  14     3068.87     3057.45     62.62 o 
   3   1  14     1699.01     1631.19     57.60 o 
   4   1  14     1542.36     1430.78     52.03 o 
   5   1  14     1427.02     1582.98     94.31 o 
   6   1  14     1203.50     1232.21     61.84 o 
   7   1  14      360.37      339.93     39.22 o 
   8   1  14     1812.22     1848.29     81.73 o 
  -8   2  14      712.83      750.74     52.25 o 
  -7   2  14      650.90      715.80     49.01 o 
  -6   2  14     1544.87     1679.55     70.07 o 
  -5   2  14      930.93      931.53     51.48 o 
  -4   2  14      870.73      976.36     50.21 o 
  -3   2  14     1176.88     1169.50     42.89 o 
  -2   2  14      444.77      491.05     41.92 o 
  -1   2  14     2280.88     2369.77     78.04 o 
   0   2  14     3949.21     3892.82     82.13 o 
   1   2  14     2365.57     2489.26     77.62 o 
   2   2  14      481.62      514.78     39.96 o 
   3   2  14     1225.98     1217.93     56.44 o 
   4   2  14      788.91      842.58     40.69 o 
   5   2  14      972.74     1084.36     46.94 o 
   6   2  14     1485.71     1483.54     69.80 o 
   7   2  14      655.89      650.23     50.77 o 
   8   2  14      716.35      640.08     51.96 o 
  -8   3  14      190.32      165.34     31.79 o 
  -7   3  14     1515.06     1550.17     71.67 o 
  -6   3  14      792.50      905.32     54.71 o 
  -5   3  14      303.75      314.55     34.74 o 
  -4   3  14      902.82      882.14     39.57 o 
  -3   3  14     2034.63     2076.81     71.92 o 
  -2   3  14      788.81      810.18     36.45 o 
  -1   3  14     1293.74     1315.78     57.64 o 
   0   3  14     1108.63     1142.02     41.91 o 
   1   3  14     1198.76     1138.28     42.52 o 
   2   3  14      697.80      692.58     42.57 o 
   3   3  14     1955.11     1920.97     73.06 o 
   4   3  14      993.84      999.40     53.82 o 
   5   3  14      278.13      282.14     32.36 o 
   6   3  14      759.56      760.34     42.96 o 
   7   3  14     1545.64     1603.06     74.14 o 
   8   3  14      155.48      154.44     31.80 o 
  -7   4  14      110.02       91.78     26.57 o 
  -6   4  14      302.81      303.00     41.60 o 
  -5   4  14     3472.62     3503.34    147.27 o 
  -4   4  14      359.66      348.25     28.73 o 
  -3   4  14      258.26      261.62     25.17 o 
  -2   4  14     1407.82     1454.50     49.93 o 
  -1   4  14     1652.23     1502.69     63.98 o 
   0   4  14      546.30      497.08     30.08 o 
   1   4  14     1766.28     1714.57     52.71 o 
   2   4  14     1331.47     1367.67     76.72 o 
   3   4  14      289.62      255.64     30.92 o 
   4   4  14      373.99      438.49     39.52 o 
   5   4  14     3608.61     3589.35    110.14 o 
   6   4  14      283.48      304.75     30.52 o 
   7   4  14      118.65      115.43     23.86 o 
  -7   5  14     1908.12     1873.37     83.48 o 
  -6   5  14     1135.37     1243.07     51.87 o 
  -5   5  14      205.75      220.66     26.22 o 
  -4   5  14      849.34      874.22     41.97 o 
  -3   5  14     1888.49     1846.01     59.58 o 
  -2   5  14      830.63      808.94     39.18 o 
  -1   5  14      556.76      583.19     47.06 o 
   0   5  14      319.76      354.79     26.80 o 
   1   5  14      494.81      476.01     37.85 o 
   2   5  14      881.85      865.49     48.46 o 
   3   5  14     1933.10     1932.75     74.59 o 
   4   5  14      839.90      869.41     52.68 o 
   5   5  14      212.11      197.06     31.58 o 
   6   5  14     1225.94     1299.17     54.74 o 
   7   5  14     1967.62     1972.11     69.73 o 
  -6   6  14     1040.40     1093.12     70.25 o 
  -5   6  14      629.36      685.34     40.48 o 
  -4   6  14      642.96      679.87     39.85 o 
  -3   6  14      578.63      547.98     35.93 o 
  -2   6  14      885.18      869.59     41.74 o 
  -1   6  14      668.96      681.23     45.46 o 
   0   6  14      672.44      653.90     35.35 o 
   1   6  14      685.08      736.33     58.95 o 
   2   6  14      950.35      924.38     51.61 o 
   3   6  14      582.73      582.90     44.67 o 
   4   6  14      683.91      680.18     49.57 o 
   5   6  14      686.42      700.92     51.34 o 
   6   6  14     1074.41     1104.55     63.21 o 
  -5   7  14      773.79      893.13     47.71 o 
  -4   7  14      745.14      746.41     42.96 o 
  -3   7  14      580.35      558.04     37.94 o 
  -2   7  14     1174.55     1244.37     64.34 o 
  -1   7  14     1529.07     1505.06     69.81 o 
   0   7  14       24.74       56.62     30.58 o 
   1   7  14     1593.13     1666.77     68.85 o 
   2   7  14     1174.90     1183.53     59.47 o 
   3   7  14      573.00      545.95     44.25 o 
   4   7  14      641.16      759.68     53.39 o 
   5   7  14      710.20      815.91     55.99 o 
  -3   8  14      815.47      821.12     77.58 o 
  -2   8  14      149.81      163.10     32.69 o 
  -1   8  14      196.32      202.81     45.71 o 
   0   8  14     1959.56     2083.78    120.03 o 
   1   8  14      175.22      243.79     48.91 o 
   2   8  14      166.91      138.29     28.19 o 
   3   8  14      847.50      869.97    110.40 o 
   0   9  14      334.70      332.67     56.38 o 
   1   0  15      666.03      678.79     35.26 o 
   2   0  15     3356.59     3351.06     80.01 o 
   3   0  15        7.57       21.96     25.81 o 
   4   0  15      882.62      906.74     92.56 o 
   5   0  15      513.28      569.92     46.35 o 
   6   0  15      910.82      954.07     57.36 o 
   7   0  15      329.24      363.18     41.49 o 
  -7   1  15      389.27      378.41     54.26 o 
  -6   1  15     1671.33     1616.14    109.01 o 
  -5   1  15      463.05      497.83     39.83 o 
  -4   1  15     1437.56     1417.18     60.72 o 
  -3   1  15     1057.88     1133.46     52.01 o 
  -2   1  15       82.36       88.10     21.28 o 
  -1   1  15      758.05      806.86     45.93 o 
   0   1  15     3243.64     3177.60     76.67 o 
   1   1  15      733.37      689.12     43.01 o 
   2   1  15      104.98      112.98     24.88 o 
   3   1  15     1069.90     1062.79     54.35 o 
   4   1  15     1446.29     1446.57     54.15 o 
   5   1  15      450.29      408.60     40.49 o 
   6   1  15     1642.36     1749.99     76.66 o 
   7   1  15      450.53      476.15     46.08 o 
  -7   2  15      666.69      722.75     50.72 o 
  -6   2  15      446.57      505.22     43.74 o 
  -5   2  15      254.34      282.56     33.19 o 
  -4   2  15      812.20      904.86     50.57 o 
  -3   2  15     1358.61     1320.11     47.43 o 
  -2   2  15     2456.86     2577.94     84.79 o 
  -1   2  15     1395.30     1350.93     59.59 o 
   0   2  15      335.78      372.97     34.29 o 
   1   2  15     1375.44     1306.77     46.64 o 
   2   2  15     2532.72     2548.84     81.28 o 
   3   2  15     1351.68     1367.29     51.27 o 
   4   2  15      852.95      918.48     44.17 o 
   5   2  15      235.87      234.35     27.25 o 
   6   2  15      505.07      536.75     46.80 o 
   7   2  15      713.84      701.33     54.10 o 
  -7   3  15      115.09      159.62     31.99 o 
  -6   3  15      180.28      219.44     50.41 o 
  -5   3  15     2060.28     2120.74     80.95 o 
  -4   3  15      258.59      300.96     26.90 o 
  -3   3  15     1029.02     1048.71     57.39 o 
  -2   3  15      772.52      773.13     37.42 o 
  -1   3  15     1726.75     1858.32     72.22 o 
   0   3  15     1030.17     1050.60     41.78 o 
   1   3  15     1795.68     1865.64     61.24 o 
   2   3  15      721.31      679.67     43.62 o 
   3   3  15     1038.52     1010.29     54.13 o 
   4   3  15      237.41      299.90     28.92 o 
   5   3  15     2093.30     2088.26     68.59 o 
   6   3  15      132.03      154.26     25.42 o 
   7   3  15      137.84      131.81     30.56 o 
  -6   4  15      220.33      281.16     37.21 o 
  -5   4  15      236.49      211.06     33.45 o 
  -4   4  15      368.39      373.60     34.36 o 
  -3   4  15     1795.03     1907.17     73.95 o 
  -2   4  15      118.39      121.01     20.09 o 
  -1   4  15     1898.45     1880.07     73.38 o 
   0   4  15     1944.05     1943.32     57.95 o 
   1   4  15     1895.44     1930.70     71.51 o 
   2   4  15      130.77      143.69     45.94 o 
   3   4  15     1889.88     1940.82     76.09 o 
   4   4  15      372.69      428.91     40.97 o 
   5   4  15      249.35      261.61     29.44 o 
   6   4  15      158.93      172.25     27.20 o 
  -6   5  15      302.55      300.29     42.10 o 
  -5   5  15     1797.09     1952.69     65.73 o 
  -4   5  15      181.88      206.14     25.79 o 
  -3   5  15      364.13      423.60     32.35 o 
  -2   5  15      737.35      742.27     49.82 o 
  -1   5  15     1263.22     1222.42     61.04 o 
   0   5  15      156.88      186.59     22.47 o 
   1   5  15     1235.66     1247.96     58.39 o 
   2   5  15      742.52      673.78     46.04 o 
   3   5  15      350.64      375.95     38.13 o 
   4   5  15      213.38      270.14     34.79 o 
   5   5  15     1812.57     1882.98    111.30 o 
   6   5  15      340.77      342.92     33.57 o 
  -5   6  15      188.44      207.39     27.61 o 
  -4   6  15     1193.26     1237.80     53.21 o 
  -3   6  15      815.08      764.94     41.93 o 
  -2   6  15     1250.47     1240.94     64.04 o 
  -1   6  15     1187.62     1163.08     89.25 o 
   0   6  15      673.09      642.62     67.56 o 
   1   6  15     1185.97     1241.40     59.83 o 
   2   6  15     1116.54     1077.91     73.82 o 
   3   6  15      791.52      848.38     52.41 o 
   4   6  15     1158.86     1317.65     66.53 o 
   5   6  15      207.02      205.92     34.12 o 
  -3   7  15      652.94      621.18     47.90 o 
  -2   7  15      118.37       99.69     27.51 o 
  -1   7  15      741.86      668.08     71.83 o 
   0   7  15     2737.17     2954.13    144.95 o 
   1   7  15      803.85      787.56     75.23 o 
   2   7  15      122.07      123.44     27.99 o 
   3   7  15      691.79      655.35     50.00 o 
  -1   8  15      551.93      571.53     69.27 o 
   0   8  15       74.61      117.77     39.01 o 
   1   8  15      541.08      554.00     71.04 o 
   0   0  16      362.76      413.57     62.45 o 
   1   0  16     1320.50     1294.07     42.30 o 
   2   0  16       47.07       47.44     20.09 o 
   3   0  16     2765.62     2989.25    141.76 o 
   4   0  16       46.41       79.96     34.96 o 
   5   0  16       66.89       53.20     23.02 o 
   6   0  16       19.04       29.14     20.85 o 
  -6   1  16       64.43       71.11     38.88 o 
  -5   1  16     2552.66     2648.35    139.23 o 
  -4   1  16      454.41      393.97     58.76 o 
  -3   1  16      214.82      256.81     49.45 o 
  -2   1  16       29.83       34.54     22.61 o 
  -1   1  16     2486.85     2418.18     84.36 o 
   0   1  16      135.43      193.11     55.79 o 
   1   1  16     2610.43     2553.27     70.54 o 
   2   1  16       28.11       39.83     15.66 o 
   3   1  16      196.13      221.67     35.61 o 
   4   1  16      452.98      498.80     43.47 o 
   5   1  16     2479.97     2540.28     93.77 o 
   6   1  16       69.81      119.23     29.59 o 
  -6   2  16      690.16      706.64     78.39 o 
  -5   2  16      128.06      132.45     28.03 o 
  -4   2  16      734.72      800.39     49.08 o 
  -3   2  16     1967.18     1952.03     73.64 o 
  -2   2  16      946.56      991.46     54.26 o 
  -1   2  16      266.90      294.17     36.95 o 
   0   2  16        2.74       14.24     15.80 o 
   1   2  16      227.01      266.70     37.23 o 
   2   2  16     1103.71     1039.42     54.43 o 
   3   2  16     1821.95     1906.56     63.25 o 
   4   2  16      721.01      722.14     41.19 o 
   5   2  16      131.22      167.61     31.79 o 
   6   2  16      656.94      657.00     52.56 o 
  -6   3  16     1205.91     1263.75    118.28 o 
  -5   3  16      872.27      904.59     55.10 o 
  -4   3  16     1563.92     1555.19     69.05 o 
  -3   3  16       23.20       27.61     14.52 o 
  -2   3  16      303.90      330.65     36.18 o 
  -1   3  16     1004.19      957.58     53.37 o 
   0   3  16     2706.20     2591.07     88.60 o 
   1   3  16      948.44      893.90     56.92 o 
   2   3  16      300.09      293.69     33.48 o 
   3   3  16       28.16       60.10     21.08 o 
   4   3  16     1471.82     1449.76     57.32 o 
   5   3  16      948.40      944.68     53.04 o 
   6   3  16     1192.04     1202.60     67.28 o 
  -5   4  16      112.16       88.41     34.11 o 
  -4   4  16      910.40      915.18     44.74 o 
  -3   4  16      190.14      149.38     22.94 o 
  -2   4  16     3567.59     3413.65    106.79 o 
  -1   4  16       38.11       33.09     20.02 o 
   0   4  16        2.17       15.91     13.33 o 
   1   4  16       38.56       44.90     19.35 o 
   2   4  16     3436.84     3332.06    103.85 o 
   3   4  16      189.53      204.94     31.68 o 
   4   4  16      905.00      869.65     54.54 o 
   5   4  16      114.75      149.20     25.31 o 
  -4   5  16     1447.03     1504.95     57.79 o 
  -3   5  16      350.05      295.36     33.60 o 
  -2   5  16      698.17      767.00     51.67 o 
  -1   5  16      344.04      358.00     37.94 o 
   0   5  16     1897.31     1932.55    112.72 o 
   1   5  16      331.20      341.22     35.70 o 
   2   5  16      677.45      678.31     47.30 o 
   3   5  16      335.56      375.08     39.42 o 
   4   5  16     1340.80     1401.30     70.14 o 
  -3   6  16     1516.65     1551.05     59.58 o 
  -2   6  16     1402.57     1391.23     69.47 o 
  -1   6  16      680.99      574.60     66.98 o 
   0   6  16      170.73       98.75     37.45 o 
   1   6  16      681.33      642.32     46.61 o 
   2   6  16     1386.09     1370.22    124.14 o 
   3   6  16     1528.32     1692.13    159.40 o 
   0   7  16      116.52      155.85     45.49 o 
   1   0  17      529.24      562.45     57.04 o 
   2   0  17     2648.79     2516.93     88.99 o 
   3   0  17      260.15      245.83     50.66 o 
   4   0  17      799.65      839.55     82.35 o 
   5   0  17      683.84      819.60     83.91 o 
  -5   1  17      621.87      698.55     80.07 o 
  -4   1  17      988.24     1127.98     91.47 o 
  -3   1  17      435.71      412.99     60.23 o 
  -2   1  17      199.11      231.57     47.64 o 
  -1   1  17      669.46      724.61     49.02 o 
   0   1  17     1946.95     2028.46     64.64 o 
   1   1  17      686.38      675.18     58.86 o 
   2   1  17      207.33      221.26     33.03 o 
   3   1  17      452.55      516.46     46.35 o 
   4   1  17     1079.07     1127.99     62.80 o 
   5   1  17      644.98      737.85     55.01 o 
  -4   2  17      254.01      286.58     56.83 o 
  -3   2  17     1002.75      968.02     84.47 o 
  -2   2  17      826.19      845.64     75.67 o 
  -1   2  17     1015.54     1098.02     67.81 o 
   0   2  17      503.17      584.19     45.32 o 
   1   2  17      918.68      871.52     53.27 o 
   2   2  17      869.09      877.27     55.31 o 
   3   2  17     1027.15     1059.49     48.93 o 
   4   2  17      289.76      298.10     36.33 o 
  -4   3  17      588.46      676.74     50.45 o 
  -3   3  17      479.43      551.63     68.96 o 
  -2   3  17      489.97      515.03     44.42 o 
  -1   3  17     2133.69     2042.81     81.48 o 
   0   3  17      493.67      504.54     42.96 o 
   1   3  17     2077.61     2104.98    101.88 o 
   2   3  17      577.60      570.60     49.02 o 
   3   3  17      472.62      499.91     36.70 o 
   4   3  17      564.87      624.96     41.49 o 
  -3   4  17     2325.69     2425.93    102.72 o 
  -2   4  17      302.79      255.27     35.64 o 
  -1   4  17      752.57      771.90     52.37 o 
   0   4  17      568.08      641.66     69.88 o 
   1   4  17      724.39      740.30     48.55 o 
   2   4  17      294.51      264.82     34.41 o 
   3   4  17     2423.89     2454.56     92.46 o 
  -2   5  17      165.14      191.16     53.51 o 
  -1   5  17     1209.72     1215.10     65.03 o 
   0   5  17      496.60      547.49     67.58 o 
   1   5  17     1269.79     1390.88     65.25 o 
   2   5  17      177.66      184.57     31.25 o 
   0   0  18     1539.59     1571.63    102.77 o 
   1   0  18      136.68      113.21     51.85 o 
   2   0  18        5.98      -16.86     24.35 o 
   3   0  18     1176.41     1200.33     94.87 o 
  -3   1  18      343.16      405.54     63.70 o 
  -2   1  18     1259.64     1292.31     96.53 o 
  -1   1  18      757.03      795.86     53.57 o 
   0   1  18      350.48      348.64     31.76 o 
   1   1  18      760.80      815.82     44.01 o 
   2   1  18     1350.28     1485.32     73.28 o 
   3   1  18      330.80      311.01     57.25 o 
  -2   2  18      201.02      248.14     52.50 o 
  -1   2  18      646.23      734.65    102.05 o 
   0   2  18      238.55      302.16     37.65 o 
   1   2  18      680.67      827.56     69.01 o 
   2   2  18      249.97      269.22     61.07 o 
  -1   3  18      629.81      611.67     49.66 o 
   0   3  18      230.14      254.43     50.45 o 
                                                 
